# Supplementary material for: Intraspecific variation of residual heterozygosity and its utility for quantitative genetic studies in maize
Source: BMC Plant Biol. 2018 Apr 19;18:66. doi: 10.1186/s12870-018-1287-4 (PMC5909218; doi:10.1186/s12870-018-1287-4)
Supplement: Supplementary file 2 — Data S1. Summary of QTL intervals for agronomic traits identified in 10 populations. (XLSX 66 kb) [file 12870_2018_1287_MOESM2_ESM.xlsx]

## Sheet: Supplementary  Data Set1
Data S1 Summary of QTL intervals for agronomic traits identified in 10 populations
Populations	Traits	Abbreviated traits	LOD	Physical position
B73/BY804	Cob weight	CW	3.64386	Chr1:19453325_26871238
B73/BY804	Cob weight	CW	3.33985	Chr1:25767508_30025279
B73/BY804	Cob weight	CW	4.45603	Chr2:180257401_181947272
B73/BY804	Cob weight	CW	7.89359	Chr2:184093767_186191563
B73/BY804	Cob weight	CW	6.16287	Chr2:189675890_193457392
B73/BY804	Ear length	EL	3.27	Chr1:230865829_235407678
B73/BY804	Ear length	EL	4.04	Chr1:271212405_276278985
B73/BY804	Ear length	EL	7.1	Chr1:279148132_282178817
B73/BY804	Ear length	EL	3.56	Chr2:1995890_3143800
B73/BY804	Ear length	EL	9.46	Chr2:185669361_187627846
B73/BY804	Ear length	EL	9.66	Chr2:189675890_192870662
B73/BY804	Ear length	EL	6.27	Chr2:203204248_207200541
B73/BY804	Row number per ear	RNPE	3.58958	Chr1:296713067_299871852
B73/BY804	Row number per ear	RNPE	7.76764	Chr3:215818913_219238223
B73/BY804	Row number per ear	RNPE	5.8241	Chr3:219238223_222109129
B73/BY804	Row number per ear	RNPE	3.83062	Chr6:91806700_96431546
B73/BY804	Row number per ear	RNPE	5.26819	Chr7:41442305_101446292
B73/BY804	Row number per ear	RNPE	5.62866	Chr7:123873037_127258619
B73/BY804	Cob weight	EW	4.07818	Chr1:245824853_248372229
B73/BY804	One hundred kernels weight	HKW	2.89462	Chr2:226205570_233794457
B73/BY804	One hundred kernels weight	HKW	7.68301	Chr4:167073786_171779842
B73/BY804	One hundred kernels weight	HKW	2.70901	Chr5:3038493_4766332
B73/BY804	One hundred kernels weight	HKW	8.58791	Chr6:148977370_152488897
B73/BY804	Kernel length	KL	5.80437	Chr6:97320638_110013998
B73/BY804	Kernel length	KL	3.49694	Chr7:104619503_130986135
B73/BY804	Kernel length	KL	4.22603	Chr9:66405185_133898922
B73/BY804	Kernel thickness	KT	4.19389	Chr1:291789227_296767385
B73/BY804	Kernel thickness	KT	2.6766	Chr3:214795607_219400454
B73/BY804	Kernel thickness	KT	3.01447	Chr5:2283974_4468592
B73/BY804	Kernel thickness	KT	5.20543	Chr6:102220944_129980213
B73/BY804	Kernel unit weight	KTW	3.90611	Chr1:52394588_87769998
B73/BY804	Kernel unit weight	KTW	3.43912	Chr2:10770_2817036
B73/BY804	Kernel unit weight	KTW	2.74925	Chr4:21911830_125764198
B73/BY804	Kernel unit weight	KTW	8.6493	Chr7:120557916_122335525
B73/BY804	Kernel unit weight	KTW	5.27682	Chr7:132591806_144906603
B73/BY804	kernel width	KW	7.00077	Chr4:184893396_190679094
B73/BY804	kernel width	KW	2.83757	Chr5:168908533_187084323
B73/BY804	Ear height	EH	3.21824	Chr1:3708114_4603919
B73/BY804	Ear height	EH	4.11509	Chr1:5438841_6431690
B73/BY804	Ear height	EH	3.65472	Chr1:243126409_250867814
B73/BY804	Ear height	EH	3.33985	Chr2:18622594_22973722
B73/BY804	Ear height	EH	3.2747	Chr7:6418600_9709489
B73/BY804	Ear height	EH	7.45277	Chr8:8417040_9875920
B73/BY804	Ear height	EH	4.14549	Chr8:10907378_12903770
B73/BY804	Ear height	EH	4.62106	Chr10:147845141_0
B73/BY804	Leaf length	LL	3.06623	Chr1:239104443_243462888
B73/BY804	Leaf length	LL	4.11509	Chr1:243126409_248736328
B73/BY804	Leaf length	LL	8.11292	Chr8:5319559_5905580
B73/BY804	Leaf number	LN	3.80022	Chr1:242987323_248461517
B73/BY804	Leaf number	LN	6.1759	Chr5:201265550_203630893
B73/BY804	Leaf number	LN	6.63844	Chr8:6023496_6512354
B73/BY804	Leaf number	LN	13.7915	Chr8:8922468_10084076
B73/BY804	Leaf number above ear	LNAE	3.12921	Chr2:38546950_49708628
B73/BY804	Leaf number above ear	LNAE	3.09446	Chr2:109492167_121584904
B73/BY804	Leaf number above ear	LNAE	6.98588	Chr3:9316642_13068463
B73/BY804	Leaf number above ear	LNAE	3.99131	Chr3:16424786_20589143
B73/BY804	Leaf number above ear	LNAE	6.30402	Chr6:161988444_163630212
B73/BY804	Leaf number above ear	LNAE	8.08035	Chr6:163977148_165140693
B73/BY804	Leaf number above ear	LNAE	7.04235	Chr6:165247443_166901441
B73/BY804	Leaf number above ear	LNAE	3.78285	Chr8:8860113_10862952
B73/BY804	Leaf number below ear	LNBE	3.68513	Chr1:237487223_242913113
B73/BY804	Leaf number below ear	LNBE	4.95548	Chr1:243126409_248461517
B73/BY804	Leaf number below ear	LNBE	3.01194	Chr1:285228530_292080703
B73/BY804	Leaf number below ear	LNBE	5.90228	Chr2:20103068_21794826
B73/BY804	Leaf number below ear	LNBE	6.10206	Chr2:22069205_27482708
B73/BY804	Leaf number below ear	LNBE	4.34528	Chr2:42000920_49708628
B73/BY804	Leaf number below ear	LNBE	4.06732	Chr6:128466199_132421967
B73/BY804	Leaf number below ear	LNBE	3.24213	Chr7:5128708_5552195
B73/BY804	Leaf number below ear	LNBE	4.46037	Chr7:7011078_9709489
B73/BY804	Leaf number below ear	LNBE	14.836	Chr8:7748559_8417040
B73/BY804	Leaf number below ear	LNBE	7.54832	Chr8:11530043_12357810
B73/BY804	Leaf number below ear	LNBE	5.63735	Chr10:147845141_148515953
B73/BY804	Leaf width	LW	3.73724	Chr1:12248726_15992259
B73/BY804	Leaf width	LW	4.54723	Chr1:223322124_224420218
B73/BY804	Leaf width	LW	5.7785	Chr1:224372583_230717634
B73/BY804	Leaf width	LW	6.58415	Chr2:33499665_36891244
B73/BY804	Leaf width	LW	9.7785	Chr2:49923876_60874421
B73/BY804	Leaf width	LW	8.39522	Chr2:64605765_109545574
B73/BY804	Leaf width	LW	3.18784	Chr3:1350533_3462530
B73/BY804	Leaf width	LW	4.17807	Chr8:5191422_7624018
B73/BY804	Leaf width	LW	3.46797	Chr8:7617692_8557707
B73/BY804	Leaf width	LW	3.1835	Chr8:19550800_22392417
B73/BY804	Leaf width	LW	3.42888	Chr8:25012274_74712426
B73/BY804	Plant height	PH	3.10315	Chr3:211950617_215470803
B73/BY804	Plant height	PH	3.55483	Chr7:124570242_129899348
B73/BY804	Plant height	PH	4.40825	Chr9:88792735_101270405
B73/BY804	Plant height	PH	4.28882	Chr10:147845141_ -
B73/BY804	Tassel main axis length	TAL	4.38436	Chr1:6547772_8136428
B73/BY804	Tassel main axis length	TAL	5.88491	Chr1:9434247_11532836
B73/BY804	Tassel main axis length	TAL	3.47883	Chr1:12519269_14168358
B73/BY804	Tassel main axis length	TAL	3.0076	Chr3:208785867_211950617
B73/BY804	Tassel main axis length	TAL	3.57872	Chr5:33644723_53236461
B73/BY804	Tassel main axis length	TAL	3.75244	Chr5:154482401_164124311
B73/BY804	Tassel main axis length	TAL	3.51574	Chr6:368076_6268078
B73/BY804	Tassel branch number	TBN	11.8002	Chr2:39315566_44472541
B73/BY804	Tassel branch number	TBN	3.11618	Chr3:6683570_10440615
B73/BY804	Tassel branch number	TBN	3.85451	Chr3:169114452_176304069
B73/BY804	Tassel branch number	TBN	4.45385	Chr3:177019447_180776406
B73/BY804	Tassel branch number	TBN	3.39631	Chr3:181615798_184155559
B73/BY804	Tassel branch number	TBN	3.28339	Chr4:186164053_196248705
B73/BY804	Tassel branch number	TBN	3.07709	Chr9:67801_4401114
B73/BY804	Tassel branch number	TBN	3.74376	Chr10:127046981_131044862
B73/BY804	Leaf angle of upper ear	ULA	4.08903	Chr1:23054862_25710814
B73/BY804	Leaf angle of upper ear	ULA	3.7177	Chr1:30292896_33799525
B73/BY804	Leaf angle of upper ear	ULA	4.08252	Chr4:239209522_240044652
B73/BY804	Leaf angle of upper ear	ULA	4.10424	Chr10:13784750_33750246
B73/BY804	Leaf angle of upper ear	ULA	3.08578	Chr10:88608459_113943489
BY815/KUI3	Cob weight	CW	3.61998	Chr1:32181312_36295469
BY815/KUI3	Cob weight	CW	3.20521	Chr2:211458528_215054786
BY815/KUI3	Cob weight	CW	4.54506	Chr2:216097698_219585399
BY815/KUI3	Cob weight	CW	4.22584	Chr8:23426717_68178423
BY815/KUI3	Cob weight	CW	4.05863	Chr8:96023058_103663199
BY815/KUI3	Cob weight	CW	4.91205	Chr8:119066493_131852784
BY815/KUI3	Ear length	EL	4.95	Chr2:8866382_10468677
BY815/KUI3	Ear length	EL	4.02	Chr2:10165882_11823678
BY815/KUI3	Ear length	EL	6.08	Chr6:131356996_132645986
BY815/KUI3	Ear length	EL	8.45	Chr6:132857373_139903912
BY815/KUI3	Ear length	EL	3.16	Chr9:147001193_148814791
BY815/KUI3	Row number per ear	RNPE	3.76547	Chr2:14222588_16005323
BY815/KUI3	Row number per ear	RNPE	3.5722	Chr2:16005323_18312766
BY815/KUI3	Row number per ear	RNPE	3.70684	Chr2:204682843_208904613
BY815/KUI3	Row number per ear	RNPE	3.50923	Chr5:186703141_189248626
BY815/KUI3	Row number per ear	RNPE	3.63301	Chr8:170351224_171533961
BY815/KUI3	Row number per ear	RNPE	5.61564	Chr9:6746131_8457690
BY815/KUI3	Row number per ear	RNPE	6.81433	Chr9:8700926_10716958
BY815/KUI3	Row number per ear	RNPE	3.3051	Chr9:12561465_12931024
BY815/KUI3	Cob weight	EW	4.18893	Chr2:4182474_5304275
BY815/KUI3	Cob weight	EW	4.65364	Chr2:5487350_6953256
BY815/KUI3	Cob weight	EW	5.03366	Chr2:10165882_11283989
BY815/KUI3	Cob weight	EW	5.75679	Chr2:205338045_208860011
BY815/KUI3	Cob weight	EW	9.02932	Chr6:132857373_140310064
BY815/KUI3	One hundred kernels weight	HKW	3.35029	Chr1:107188250_183808081
BY815/KUI3	One hundred kernels weight	HKW	2.9745	Chr7:127586792_129264180
BY815/KUI3	One hundred kernels weight	HKW	2.77675	Chr8:146114537_161106730
BY815/KUI3	One hundred kernels weight	HKW	5.74076	Chr9:110713902_118940679
BY815/KUI3	Kernel length	KL	6.01207	Chr3:152182235_170938034
BY815/KUI3	Kernel length	KL	3.27887	Chr3:217895555_225197774
BY815/KUI3	Kernel length	KL	5.26953	Chr6:132889427_148248228
BY815/KUI3	Kernel length	KL	3.49135	Chr9:139961409_146529319
BY815/KUI3	Kernel thickness	KT	3.18389	Chr3:217666239_225090282
BY815/KUI3	Kernel thickness	KT	2.63894	Chr6:135782168_153264786
BY815/KUI3	Kernel unit weight	KTW	4.08859	Chr1:289337466_294924702
BY815/KUI3	Kernel unit weight	KTW	2.53659	Chr5:43564055_139235302
BY815/KUI3	Kernel unit weight	KTW	2.57128	Chr8:161106730_165402769
BY815/KUI3	kernel width	KW	4.24569	Chr1:107188250_183808081
BY815/KUI3	kernel width	KW	2.84009	Chr8:167381092_171757352
BY815/KUI3	kernel width	KW	6.08383	Chr9:110713902_127650377
BY815/KUI3	Ear height	EH	4.28665	Chr1:118462622_161037545
BY815/KUI3	Ear height	EH	4.44734	Chr1:182356603_187094910
BY815/KUI3	Ear height	EH	4.94897	Chr2:230942141_232988341
BY815/KUI3	Ear height	EH	3.21173	Chr6:109880360_117104582
BY815/KUI3	Ear height	EH	3.42454	Chr6:132889427_139912054
BY815/KUI3	Ear height	EH	6.13246	Chr6:157024972_159151310
BY815/KUI3	Ear height	EH	6.68404	Chr6:159623713_162479406
BY815/KUI3	Leaf length	LL	4.21498	Chr5:85866265_139163140
BY815/KUI3	Leaf length	LL	5.24213	Chr5:142788483_162680869
BY815/KUI3	Leaf length	LL	3.25516	Chr8:151594723_157967987
BY815/KUI3	Leaf length	LL	3.66558	Chr9:141408767_143867315
BY815/KUI3	Leaf number	LN	3.51357	Chr1:28766398_33881577
BY815/KUI3	Leaf number	LN	6.79045	Chr2:606401_1563394
BY815/KUI3	Leaf number	LN	7.24213	Chr2:4176205_5069650
BY815/KUI3	Leaf number	LN	4.30402	Chr2:5555831_6916374
BY815/KUI3	Leaf number	LN	3.85885	Chr3:129984008_140004364
BY815/KUI3	Leaf number	LN	7.56569	Chr3:152959609_157018354
BY815/KUI3	Leaf number	LN	8.52769	Chr3:158974281_165729661
BY815/KUI3	Leaf number	LN	3.79153	Chr4:31578260_60810479
BY815/KUI3	Leaf number	LN	6.39522	Chr4:79452041_143292648
BY815/KUI3	Leaf number	LN	4.57112	Chr9:88792609_98436671
BY815/KUI3	Leaf number above ear	LNAE	3.54397	Chr1:197386631_199726769
BY815/KUI3	Leaf number above ear	LNAE	4.16069	Chr2:208867724_210472956
BY815/KUI3	Leaf number above ear	LNAE	3.34853	Chr4:135355241_151684104
BY815/KUI3	Leaf number above ear	LNAE	4.4582	Chr5:184161821_185645899
BY815/KUI3	Leaf number above ear	LNAE	7.88274	Chr5:187015106_188827375
BY815/KUI3	Leaf number above ear	LNAE	3.7785	Chr9:20337448_21812149
BY815/KUI3	Leaf number above ear	LNAE	4.83388	Chr9:22070365_28017219
BY815/KUI3	Leaf number above ear	LNAE	4.05863	Chr9:88792609_96191843
BY815/KUI3	Leaf number below ear	LNBE	3.89576	Chr1:82510318_91461737
BY815/KUI3	Leaf number below ear	LNBE	3.8393	Chr1:93909588_119214160
BY815/KUI3	Leaf number below ear	LNBE	3.56569	Chr2:606401_3180038
BY815/KUI3	Leaf number below ear	LNBE	4.65581	Chr2:230942141_232988341
BY815/KUI3	Leaf number below ear	LNBE	6.40825	Chr3:158974281_165729661
BY815/KUI3	Leaf number below ear	LNBE	3.88491	Chr3:166812806_170771645
BY815/KUI3	Leaf number below ear	LNBE	3.40282	Chr6:124877607_129967587
BY815/KUI3	Leaf number below ear	LNBE	4.63409	Chr6:131358442_142827352
BY815/KUI3	Leaf width	LW	3.72638	Chr1:19680669_24194242
BY815/KUI3	Leaf width	LW	4.51466	Chr6:129139474_129967587
BY815/KUI3	Leaf width	LW	6.32139	Chr6:139912029_145180751
BY815/KUI3	Leaf width	LW	5.76764	Chr8:13441404_15985128
BY815/KUI3	Leaf width	LW	6.46905	Chr8:17070728_18781695
BY815/KUI3	Leaf width	LW	5.84582	Chr8:20699534_22822245
BY815/KUI3	Plant height	PH	4.43431	Chr1:26915317_30279417
BY815/KUI3	Plant height	PH	3.02063	Chr2:15246819_15989022
BY815/KUI3	Plant height	PH	4.84473	Chr2:17903733_18618070
BY815/KUI3	Plant height	PH	4.64929	Chr2:20103068_22973722
BY815/KUI3	Plant height	PH	4.13681	Chr8:25128932_94594849
BY815/KUI3	Tassel main axis length	TAL	3.86102	Chr5:23018639_27766559
BY815/KUI3	Tassel main axis length	TAL	4.25407	Chr5:31835325_34966331
BY815/KUI3	Tassel main axis length	TAL	4.6797	Chr6:131358442_142827352
BY815/KUI3	Tassel branch number	TBN	7.12269	Chr2:181175551_185381552
BY815/KUI3	Tassel branch number	TBN	3.35288	Chr4:192323538_199001111
BY815/KUI3	Tassel branch number	TBN	6.33876	Chr5:182540145_184289705
BY815/KUI3	Tassel branch number	TBN	3.4962	Chr5:212784362_213747685
BY815/KUI3	Tassel branch number	TBN	3.98697	Chr5:213602775_214622731
BY815/KUI3	Leaf angle of upper ear	ULA	4.94897	Chr7:142726091_146119308
BY815/KUI3	Leaf angle of upper ear	ULA	5.44625	Chr7:147420217_151965460
BY815/KUI3	Leaf angle of upper ear	ULA	4.21064	Chr7:157602244_158152065
DAN340/K22	Cob weight	CW	8.23019	Chr1:27060719_31792517
DAN340/K22	Cob weight	CW	3.29425	Chr3:6474763_10563426
DAN340/K22	Cob weight	CW	5.71335	Chr6:126340513_128659864
DAN340/K22	Cob weight	CW	5.41802	Chr6:138578045_140791739
DAN340/K22	Cob weight	CW	5.75896	Chr7:141545483_147469701
DAN340/K22	Cob weight	CW	3.27904	Chr7:155311338_156098354
DAN340/K22	Cob weight	CW	3.38979	Chr8:106932901_119148684
DAN340/K22	Cob weight	CW	4.48208	Chr10:3620282_13936217
DAN340/K22	Ear length	EL	5.57	Chr1:53673440_64691036
DAN340/K22	Ear length	EL	11.86	Chr1:70738663_76671429
DAN340/K22	Ear length	EL	3.19	Chr1:249432340_253697909
DAN340/K22	Ear length	EL	3.38	Chr2:41811904_64161085
DAN340/K22	Ear length	EL	5.61	Chr3:178798715_183941083
DAN340/K22	Ear length	EL	3.55	Chr8:144701988_151434857
DAN340/K22	Ear length	EL	3.21	Chr9:11315695_13863230
DAN340/K22	Row number per ear	RNPE	4.68621	Chr1:2910427_3877876
DAN340/K22	Row number per ear	RNPE	4.2215	Chr1:3686244_5215438
DAN340/K22	Row number per ear	RNPE	3.16612	Chr1:237176503_246279280
DAN340/K22	Row number per ear	RNPE	3.04017	Chr1:253398646_254247478
DAN340/K22	Cob weight	EW	3.91531	Chr1:236528204_245051450
DAN340/K22	Cob weight	EW	3.2747	Chr2:28668061_34205340
DAN340/K22	Cob weight	EW	3.51574	Chr2:40936085_64161085
DAN340/K22	Cob weight	EW	4.90771	Chr9:95491899_109771208
DAN340/K22	One hundred kernels weight	HKW	7.33492	Chr1:2941443_4022585
DAN340/K22	One hundred kernels weight	HKW	2.97952	Chr1:88014649_220711263
DAN340/K22	One hundred kernels weight	HKW	4.3919	Chr1:223319103_241472011
DAN340/K22	One hundred kernels weight	HKW	3.12628	Chr3:5433765_8305253
DAN340/K22	One hundred kernels weight	HKW	5.41781	Chr5:55948775_63123531
DAN340/K22	One hundred kernels weight	HKW	2.69099	Chr5:76620231_142710214
DAN340/K22	One hundred kernels weight	HKW	2.67313	Chr6:367828_24610573
DAN340/K22	Kernel length	KL	11.3891	Chr1:26574295_28529484
DAN340/K22	Kernel length	KL	3.80247	Chr10:144957818_147389686
DAN340/K22	Kernel length	KL	2.56786	Chr4:239784156_240415965
DAN340/K22	Kernel length	KL	7.06306	Chr9:107491949_119198975
DAN340/K22	Kernel thickness	KT	4.45954	Chr1:164953949_211453560
DAN340/K22	Kernel thickness	KT	2.51251	Chr1:260656258_271025986
DAN340/K22	Kernel thickness	KT	2.77461	Chr2:12026348_13351715
DAN340/K22	Kernel thickness	KT	2.68115	Chr2:15685789_20393117
DAN340/K22	Kernel thickness	KT	5.01293	Chr6:367828_14423664
DAN340/K22	Kernel unit weight	KTW	2.65217	Chr1:21759934_33824383
DAN340/K22	Kernel unit weight	KTW	4.26834	Chr1:276328175_279566933
DAN340/K22	Kernel unit weight	KTW	3.25652	Chr10:1153778_13609526
DAN340/K22	Kernel unit weight	KTW	8.29253	Chr10:133714022_137648632
DAN340/K22	Kernel unit weight	KTW	4.19582	Chr4:181897420_185566626
DAN340/K22	Kernel unit weight	KTW	2.7391	Chr5:14512340_17477038
DAN340/K22	Kernel unit weight	KTW	2.94407	Chr5:207512155_211666684
DAN340/K22	Kernel unit weight	KTW	4.65917	Chr7:130903782_155251327
DAN340/K22	Kernel unit weight	KTW	3.97657	Chr8:104616759_146555253
DAN340/K22	Kernel unit weight	KTW	7.95036	Chr9:23215643_27092723
DAN340/K22	kernel width	KW	5.13544	Chr1:253901998_265450376
DAN340/K22	kernel width	KW	3.39066	Chr2:196081377_216600353
DAN340/K22	kernel width	KW	2.91458	Chr3:5433765_22571945
DAN340/K22	kernel width	KW	7.95514	Chr4:227459808_231732071
DAN340/K22	kernel width	KW	3.15886	Chr6:367828_9153595
DAN340/K22	kernel width	KW	2.6008	Chr6:149530462_152431553
DAN340/K22	kernel width	KW	2.8175	Chr6:158447851_162186556
DAN340/K22	kernel width	KW	2.56138	Chr6:163983562_164370115
DAN340/K22	kernel width	KW	4.82705	Chr8:142004271_159014083
DAN340/K22	kernel width	KW	4.72294	Chr9:23215643_88647296
DAN340/K22	Ear height	EH	4.89251	Chr1:285133429_286862912
DAN340/K22	Ear height	EH	3.29425	Chr3:202070259_207755615
DAN340/K22	Ear height	EH	3.3203	Chr5:205536334_208062672
DAN340/K22	Ear height	EH	6.1911	Chr6:84527427_88911293
DAN340/K22	Ear height	EH	6.40174	Chr6:94423983_96674787
DAN340/K22	Ear height	EH	4.93594	Chr8:118129359_124356909
DAN340/K22	Leaf length	LL	3.19218	Chr1:11476285_14927402
DAN340/K22	Leaf length	LL	5.14006	Chr2:33679284_40864355
DAN340/K22	Leaf length	LL	3.09663	Chr2:72155889_148865235
DAN340/K22	Leaf length	LL	9.59175	Chr3:167473319_176295245
DAN340/K22	Leaf length	LL	3.23996	Chr5:145496429_185659837
DAN340/K22	Leaf length	LL	3.19653	Chr6:156524207_159007950
DAN340/K22	Leaf length	LL	3.09663	Chr7:13206639_14538160
DAN340/K22	Leaf length	LL	4.30836	Chr7:14916594_34371186
DAN340/K22	Leaf length	LL	4.12378	Chr7:104879975_121404852
DAN340/K22	Leaf length	LL	3.18567	Chr10:3167875_6072208
DAN340/K22	Leaf number	LN	4.65581	Chr1:2043319_3407925
DAN340/K22	Leaf number	LN	4.39088	Chr1:3068657_4212550
DAN340/K22	Leaf number	LN	4.17807	Chr1:241472011_246472571
DAN340/K22	Leaf number	LN	4.2063	Chr2:11884601_12684763
DAN340/K22	Leaf number	LN	4.83822	Chr2:13287473_14331721
DAN340/K22	Leaf number	LN	4.52986	Chr2:15996321_17477668
DAN340/K22	Leaf number	LN	8.02172	Chr8:118129359_123912471
DAN340/K22	Leaf number	LN	6.92508	Chr8:144273273_146197483
DAN340/K22	Leaf number	LN	10.1151	Chr9:21996686_24333911
DAN340/K22	Leaf number	LN	11.3659	Chr9:25819732_106789088
DAN340/K22	Leaf number	LN	8.43648	Chr9:94262495_98489078
DAN340/K22	Leaf number above ear	LNAE	4.57763	Chr1:206266073_211527747
DAN340/K22	Leaf number above ear	LNAE	3.09012	Chr5:15800915_18083763
DAN340/K22	Leaf number above ear	LNAE	5.18784	Chr6:6514321_24552334
DAN340/K22	Leaf number above ear	LNAE	6.20195	Chr7:162317303_162987569
DAN340/K22	Leaf number above ear	LNAE	4.7405	Chr7:164987683_165748459
DAN340/K22	Leaf number above ear	LNAE	3.78502	Chr10:134993330_136444745
DAN340/K22	Leaf number above ear	LNAE	6.65364	Chr10:138051369_138882013
DAN340/K22	Leaf number below ear	LNBE	3.12269	Chr1:2796496_3407925
DAN340/K22	Leaf number below ear	LNBE	4.67101	Chr1:4022585_5092856
DAN340/K22	Leaf number below ear	LNBE	7.24864	Chr1:275836558_278605876
DAN340/K22	Leaf number below ear	LNBE	4.56026	Chr1:278623502_281070786
DAN340/K22	Leaf number below ear	LNBE	3.08795	Chr2:11884601_12199161
DAN340/K22	Leaf number below ear	LNBE	4.35831	Chr2:13556002_14835974
DAN340/K22	Leaf number below ear	LNBE	4.01954	Chr2:15977108_17793282
DAN340/K22	Leaf number below ear	LNBE	6.5342	Chr8:22392417_27221054
DAN340/K22	Leaf number below ear	LNBE	6.19761	Chr8:72932835_97030336
DAN340/K22	Leaf number below ear	LNBE	10.076	Chr9:26832443_41359735
DAN340/K22	Leaf width	LW	3.0684	Chr1:254534247_257973158
DAN340/K22	Leaf width	LW	4.08469	Chr2:11053227_12684763
DAN340/K22	Leaf width	LW	3.63735	Chr5:3396708_5325811
DAN340/K22	Leaf width	LW	5.93703	Chr5:66831656_69304781
DAN340/K22	Leaf width	LW	10.823	Chr5:81453143_145215521
DAN340/K22	Leaf width	LW	7.64604	Chr6:162015103_162692208
DAN340/K22	Leaf width	LW	6.37785	Chr6:163011289_166631113
DAN340/K22	Plant height	PH	4.60586	Chr1:275780292_278605876
DAN340/K22	Plant height	PH	3.63518	Chr3:205007622_208830533
DAN340/K22	Plant height	PH	11.2552	Chr6:9153595_24552334
DAN340/K22	Plant height	PH	8.2975	Chr6:39664115_75741416
DAN340/K22	Plant height	PH	4.38871	Chr7:7462912_8522296
DAN340/K22	Plant height	PH	4.52117	Chr7:9708272_11442247
DAN340/K22	Plant height	PH	3.13789	Chr7:171764301_172926931
DAN340/K22	Tassel main axis length	TAL	3.02497	Chr3:32029675_54252142
DAN340/K22	Tassel main axis length	TAL	3.4202	Chr3:170110486_181509153
DAN340/K22	Tassel main axis length	TAL	5.72856	Chr3:182710864_187744237
DAN340/K22	Tassel main axis length	TAL	3.81108	Chr4:14813234_17330190
DAN340/K22	Tassel main axis length	TAL	4.61455	Chr4:18154374_21585468
DAN340/K22	Tassel main axis length	TAL	3.48969	Chr5:2142037_2292693
DAN340/K22	Tassel main axis length	TAL	4.23018	Chr6:161214234_162384398
DAN340/K22	Tassel main axis length	TAL	3.79153	Chr7:38898014_107928904
DAN340/K22	Tassel main axis length	TAL	5.59175	Chr7:122965102_130784233
DAN340/K22	Tassel main axis length	TAL	3.18133	Chr8:18966375_20516781
DAN340/K22	Tassel main axis length	TAL	6.45603	Chr8:20669778_26859519
DAN340/K22	Tassel main axis length	TAL	5.50054	Chr8:32562169_72481280
DAN340/K22	Tassel branch number	TBN	8.39305	Chr3:8305253_9460501
DAN340/K22	Tassel branch number	TBN	9.18784	Chr3:9460501_11209589
DAN340/K22	Tassel branch number	TBN	9.57872	Chr3:12572574_13464285
DAN340/K22	Tassel branch number	TBN	3.32682	Chr3:165176546_169114492
DAN340/K22	Tassel branch number	TBN	3.85016	Chr4:202279305_227211552
DAN340/K22	Tassel branch number	TBN	3.30293	Chr6:88591972_96901048
DAN340/K22	Tassel branch number	TBN	5.47448	Chr8:94799948_110244054
DAN340/K22	Tassel branch number	TBN	7.04235	Chr10:85394922_99204231
DAN340/K22	Tassel branch number	TBN	4.443	Chr10:131889929_133302614
DAN340/K22	Leaf angle of upper ear	ULA	5.41802	Chr1:40354645_45338592
DAN340/K22	Leaf angle of upper ear	ULA	7.58741	Chr1:48659763_52540042
DAN340/K22	Leaf angle of upper ear	ULA	5.4354	Chr2:24811785_28978517
DAN340/K22	Leaf angle of upper ear	ULA	8.64495	Chr2:34569022_40864355
DAN340/K22	Leaf angle of upper ear	ULA	3.08578	Chr3:227128965_228983258
DAN340/K22	Leaf angle of upper ear	ULA	4.56895	Chr5:31860788_44407733
DAN340/K22	Leaf angle of upper ear	ULA	3.06406	Chr5:62111063_142480380
DAN340/K22	Leaf angle of upper ear	ULA	3.37459	Chr9:23215643_26606680
DAN340/K22	Leaf angle of upper ear	ULA	4.12812	Chr9:60086456_95450913
DAN340/K22	Leaf angle of upper ear	ULA	3.53312	Chr9:107491949_113474957
DE3/BY815	Cob weight	CW	3.51574	Chr1:14068313_16453149
DE3/BY815	Cob weight	CW	3.83496	Chr1:298922072_300844214
DE3/BY815	Cob weight	CW	6.90337	Chr2:150326144_161162099
DE3/BY815	Cob weight	CW	5.34636	Chr2:169877201_177337781
DE3/BY815	Cob weight	CW	3.38762	Chr5:13235149_15023968
DE3/BY815	Cob weight	CW	3.92834	Chr5:15763826_22896684
DE3/BY815	Cob weight	CW	4.1911	Chr5:204291998_204894794
DE3/BY815	Cob weight	CW	7.82845	Chr5:205971068_208346941
DE3/BY815	Cob weight	CW	5.22476	Chr5:209978541_210929542
DE3/BY815	Ear length	EL	4.44	Chr1:12270602_16192027
DE3/BY815	Ear length	EL	3.14	Chr1:16794611_19257770
DE3/BY815	Ear length	EL	4.02	Chr1:210445515_213846622
DE3/BY815	Ear length	EL	6.98	Chr5:204894794_205699607
DE3/BY815	Ear length	EL	9.74	Chr5:206798502_208696287
DE3/BY815	Ear length	EL	5.87	Chr5:210604464_211983931
DE3/BY815	Ear length	EL	3.31	Chr10:132524057_133849570
DE3/BY815	Row number per ear	RNPE	3.77199	Chr2:12500469_17093222
DE3/BY815	Row number per ear	RNPE	3.97177	Chr4:7528341_10693440
DE3/BY815	Row number per ear	RNPE	3.14006	Chr4:13053156_13553417
DE3/BY815	Row number per ear	RNPE	3.47448	Chr10:139990374_141947101
DE3/BY815	Row number per ear	RNPE	3.21607	Chr10:141598542_142299908
DE3/BY815	Cob weight	EW	3.01194	Chr4:16581666_21672063
DE3/BY815	Cob weight	EW	6.94245	Chr5:205699607_208982030
DE3/BY815	One hundred kernels weight	HKW	3.7387	Chr1:10826196_16800487
DE3/BY815	One hundred kernels weight	HKW	4.51006	Chr10:140189920_144919462
DE3/BY815	One hundred kernels weight	HKW	2.76689	Chr2:222880303_236235981
DE3/BY815	One hundred kernels weight	HKW	4.7401	Chr4:11824245_36547855
DE3/BY815	One hundred kernels weight	HKW	7.74302	Chr5:86074618_170972568
DE3/BY815	One hundred kernels weight	HKW	3.28689	Chr9:20337448_133901309
DE3/BY815	Kernel length	KL	2.55212	Chr4:182056708_190679094
DE3/BY815	Kernel length	KL	5.42604	Chr6:88591972_102602724
DE3/BY815	Kernel length	KL	5.53575	Chr7:109544172_134099896
DE3/BY815	Kernel thickness	KT	3.65211	Chr1:255850_5002749
DE3/BY815	Kernel thickness	KT	2.93384	Chr10:140189920_144919462
DE3/BY815	Kernel thickness	KT	2.71112	Chr4:156517564_171918130
DE3/BY815	Kernel thickness	KT	3.30795	Chr6:146233924_155452505
DE3/BY815	Kernel unit weight	KTW	2.84572	Chr1:7456817_12352106
DE3/BY815	Kernel unit weight	KTW	11.4451	Chr1:191442592_210483874
DE3/BY815	Kernel unit weight	KTW	4.4995	Chr7:148182076_160558323
DE3/BY815	Kernel unit weight	KTW	3.96777	Chr8:132045267_161106730
DE3/BY815	kernel width	KW	4.14905	Chr10:138665174_144528803
DE3/BY815	Ear height	EH	4.0608	Chr3:179515933_184313738
DE3/BY815	Ear height	EH	4.9772	Chr6:156275895_156881620
DE3/BY815	Ear height	EH	4.55157	Chr6:157325669_159760565
DE3/BY815	Ear height	EH	3.1987	Chr10:135376246_137503982
DE3/BY815	Leaf length	LL	3.35722	Chr2:9085407_11666671
DE3/BY815	Leaf length	LL	3.19435	Chr3:197389609_201186934
DE3/BY815	Leaf length	LL	3.61129	Chr3:202762352_205364364
DE3/BY815	Leaf length	LL	5.4354	Chr8:7039437_8357059
DE3/BY815	Leaf number	LN	5.58523	Chr2:20096220_24662523
DE3/BY815	Leaf number	LN	4.79479	Chr2:30340993_42255459
DE3/BY815	Leaf number	LN	3.04235	Chr2:54763040_70715517
DE3/BY815	Leaf number	LN	3.63735	Chr5:28123586_35711079
DE3/BY815	Leaf number	LN	3.78719	Chr5:68397212_74339988
DE3/BY815	Leaf number above ear	LNAE	8.37351	Chr2:233747247_234408306
DE3/BY815	Leaf number above ear	LNAE	4.19761	Chr4:10024531_11467364
DE3/BY815	Leaf number below ear	LNBE	4.09121	Chr2:136835551_146050952
DE3/BY815	Leaf number below ear	LNBE	3.0076	Chr2:233257460_233677897
DE3/BY815	Leaf number below ear	LNBE	6.13464	Chr2:234401105_236409469
DE3/BY815	Leaf number below ear	LNBE	5.34202	Chr5:19188761_22774730
DE3/BY815	Leaf number below ear	LNBE	5.20087	Chr5:32353014_42661506
DE3/BY815	Leaf number below ear	LNBE	3.14006	Chr6:131958845_139590976
DE3/BY815	Leaf number below ear	LNBE	3.23996	Chr6:142817773_149672195
DE3/BY815	Leaf width	LW	4.13246	Chr2:2223896_4699359
DE3/BY815	Leaf width	LW	4.66232	Chr3:138119839_147398536
DE3/BY815	Leaf width	LW	4.08035	Chr3:152182235_161562536
DE3/BY815	Leaf width	LW	3.0228	Chr9:31205580_96715954
DE3/BY815	Leaf width	LW	3.28339	Chr9:110637354_125563936
DE3/BY815	Plant height	PH	4.62541	Chr1:12175338_14847409
DE3/BY815	Plant height	PH	3.35505	Chr2:229478237_231908524
DE3/BY815	Plant height	PH	6.84256	Chr3:143091129_147199630
DE3/BY815	Plant height	PH	12.4647	Chr3:161959511_166378535
DE3/BY815	Plant height	PH	7.13572	Chr3:175761982_176810316
DE3/BY815	Plant height	PH	5.08795	Chr5:196554418_203040237
DE3/BY815	Plant height	PH	9.33333	Chr5:204605899_206852004
DE3/BY815	Plant height	PH	7.95874	Chr5:207511788_208961769
DE3/BY815	Plant height	PH	4.73398	Chr6:94646386_96880860
DE3/BY815	Plant height	PH	3.27036	Chr6:103133895_105126452
DE3/BY815	Tassel main axis length	TAL	8.23236	Chr1:17714192_21682502
DE3/BY815	Tassel main axis length	TAL	6.09989	Chr1:22253283_23965965
DE3/BY815	Tassel main axis length	TAL	11.177	Chr3:172477014_176570244
DE3/BY815	Tassel main axis length	TAL	3.59609	Chr5:10418184_11881091
DE3/BY815	Tassel main axis length	TAL	5.4506	Chr5:14021173_14841088
DE3/BY815	Tassel main axis length	TAL	5.16178	Chr5:175594044_186834665
DE3/BY815	Tassel main axis length	TAL	3.10098	Chr8:170861946_172692864
DE3/BY815	Tassel branch number	TBN	9.35505	Chr7:79332832_103537211
DE3/BY815	Tassel branch number	TBN	11.9718	Chr7:106998697_121222509
DE3/BY815	Tassel branch number	TBN	8.40825	Chr7:124144853_129970592
DE3/BY815	Tassel branch number	TBN	3.16178	Chr7:170101155_171931248
DE3/BY815	Tassel branch number	TBN	3.28556	Chr8:151594723_159709402
DE3/BY815	Tassel branch number	TBN	3.37676	Chr8:165282237_166240182
DE3/BY815	Tassel branch number	TBN	5.13355	Chr8:166484147_167603209
DE3/BY815	Tassel branch number	TBN	3.82845	Chr9:12982884_15614737
DE3/BY815	Tassel branch number	TBN	4.25407	Chr9:19927394_24482626
DE3/BY815	Leaf angle of upper ear	ULA	4.01737	Chr1:191442592_196589117
DE3/BY815	Leaf angle of upper ear	ULA	3.38111	Chr1:199106407_202169254
DE3/BY815	Leaf angle of upper ear	ULA	7.72638	Chr5:13280512_14506419
DE3/BY815	Leaf angle of upper ear	ULA	9.59175	Chr5:15206848_19461971
DE3/BY815	Leaf angle of upper ear	ULA	5.04017	Chr5:22761912_27862263
DE3/BY815	Leaf angle of upper ear	ULA	3.69164	Chr7:134080247_136273480
DE3/BY815	Leaf angle of upper ear	ULA	5.52877	Chr7:139761005_148730761
DE3/BY815	Leaf angle of upper ear	ULA	5.02063	Chr7:153831527_156182273
DE3/BY815	Leaf angle of upper ear	ULA	3.57438	Chr9:138756108_139931280
DE3/BY815	Leaf angle of upper ear	ULA	4.90337	Chr9:141983085_145282309
K22/BY815	Cob weight	CW	3.48534	Chr1:231333500_245849858
K22/BY815	Cob weight	CW	3.79153	Chr2:1598943_3693666
K22/BY815	Cob weight	CW	3.47883	Chr2:3403567_4795302
K22/BY815	Cob weight	CW	6.38871	Chr2:188981967_193747247
K22/BY815	Cob weight	CW	3.07709	Chr5:208994506_212348366
K22/BY815	Ear length	EL	5.36	Chr3:168780424_172099967
K22/BY815	Ear length	EL	7.08	Chr3:176796597_180096830
K22/BY815	Ear length	EL	3.95	Chr5:180961240_184290845
K22/BY815	Ear length	EL	3.13	Chr8:4270053_9961930
K22/BY815	Row number per ear	RNPE	6.06297	Chr2:1494533_2702039
K22/BY815	Row number per ear	RNPE	4.02172	Chr3:23640311_36415716
K22/BY815	Row number per ear	RNPE	3.25081	Chr3:131877153_137904740
K22/BY815	Row number per ear	RNPE	5.40934	Chr5:196366139_203401690
K22/BY815	Row number per ear	RNPE	5.6721	Chr5:204212377_206593642
K22/BY815	Row number per ear	RNPE	3.32248	Chr8:159915501_160748605
K22/BY815	Row number per ear	RNPE	4.66015	Chr8:161302529_164883405
K22/BY815	Row number per ear	RNPE	4.04343	Chr8:164645223_166307876
K22/BY815	Row number per ear	RNPE	4.98154	Chr9:141400920_142875648
K22/BY815	Cob weight	EW	3.98263	Chr8:161533416_164883405
K22/BY815	One hundred kernels weight	HKW	8.1561	Chr1:194938522_217781852
K22/BY815	One hundred kernels weight	HKW	3.07548	Chr2:153437688_203719864
K22/BY815	One hundred kernels weight	HKW	3.48245	Chr2:228050789_234718008
K22/BY815	Kernel length	KL	6.00111	Chr1:231181383_260148154
K22/BY815	Kernel length	KL	3.75975	Chr4:216707012_236727088
K22/BY815	Kernel length	KL	3.01252	Chr5:60809621_128715259
K22/BY815	Kernel length	KL	5.05318	Chr7:141825209_147335911
K22/BY815	Kernel thickness	KT	4.96712	Chr1:187881232_208804073
K22/BY815	Kernel thickness	KT	8.30533	Chr2:182620275_202275818
K22/BY815	Kernel thickness	KT	3.5149	Chr2:207840502_217357752
K22/BY815	kernel width	KW	3.2361	Chr7:134080247_143333002
K22/BY815	kernel width	KW	3.37478	Chr9:141469803_149250229
K22/BY815	Ear height	EH	3.92834	Chr5:171520818_175684931
K22/BY815	Ear height	EH	4.01954	Chr5:180438569_181889242
K22/BY815	Ear height	EH	7.42888	Chr7:3824391_5038588
K22/BY815	Ear height	EH	6.62324	Chr7:5038167_5516475
K22/BY815	Ear height	EH	3.16178	Chr7:38896335_127724693
K22/BY815	Ear height	EH	5.45711	Chr9:89325234_102962460
K22/BY815	Leaf length	LL	4.11944	Chr1:33824383_41277569
K22/BY815	Leaf length	LL	6.20847	Chr2:43201588_123008263
K22/BY815	Leaf length	LL	3.50054	Chr5:4312229_5384211
K22/BY815	Leaf length	LL	6.90337	Chr5:6374400_7243639
K22/BY815	Leaf length	LL	7.88491	Chr6:153239951_155509795
K22/BY815	Leaf length	LL	9.84148	Chr6:156215907_158448339
K22/BY815	Leaf length	LL	3.53746	Chr7:130783958_140406511
K22/BY815	Leaf length	LL	5.07057	Chr9:26821442_72678144
K22/BY815	Leaf length	LL	5.65689	Chr9:45389803_103075167
K22/BY815	Leaf length	LL	3.76981	Chr10:139995256_142793836
K22/BY815	Leaf number	LN	3.69164	Chr1:26574295_33382572
K22/BY815	Leaf number	LN	5.61346	Chr2:61848079_123008263
K22/BY815	Leaf number	LN	6.18893	Chr2:148658436_153094795
K22/BY815	Leaf number	LN	5.48751	Chr2:170457056_174681647
K22/BY815	Leaf number	LN	3.79805	Chr2:177860345_181974346
K22/BY815	Leaf number	LN	6.31487	Chr6:105226877_112215613
K22/BY815	Leaf number	LN	6.04777	Chr6:111966409_128736209
K22/BY815	Leaf number above ear	LNAE	5.89142	Chr1:62489560_69587711
K22/BY815	Leaf number above ear	LNAE	4.19978	Chr1:92786398_98761833
K22/BY815	Leaf number above ear	LNAE	7.72421	Chr2:236967029_236031419
K22/BY815	Leaf number above ear	LNAE	3.97611	Chr3:10607873_13464285
K22/BY815	Leaf number above ear	LNAE	3.11618	Chr3:13278023_19942353
K22/BY815	Leaf number above ear	LNAE	9.06623	Chr4:184481240_185654787
K22/BY815	Leaf number above ear	LNAE	10.6384	Chr4:216707012_226942005
K22/BY815	Leaf number above ear	LNAE	8.84691	Chr7:126535776_133371679
K22/BY815	Leaf number above ear	LNAE	10.0109	Chr7:138378988_147417397
K22/BY815	Leaf number below ear	LNBE	7.24213	Chr2:54763040_123008263
K22/BY815	Leaf number below ear	LNBE	6.24321	Chr3:213800881_216477504
K22/BY815	Leaf number below ear	LNBE	3.30293	Chr3:218184179_223307685
K22/BY815	Leaf number below ear	LNBE	3.33116	Chr6:108670877_125310340
K22/BY815	Leaf number below ear	LNBE	3.27904	Chr6:129898568_135507562
K22/BY815	Leaf number below ear	LNBE	4.06515	Chr8:5037137_8615750
K22/BY815	Leaf number below ear	LNBE	3.87839	Chr8:8615750_11504308
K22/BY815	Leaf width	LW	3.17915	Chr1:292102921_295450734
K22/BY815	Leaf width	LW	4.13898	Chr4:176738056_178582172
K22/BY815	Leaf width	LW	4.31487	Chr4:181775741_185654787
K22/BY815	Leaf width	LW	3.85233	Chr5:4312229_6143314
K22/BY815	Leaf width	LW	3.59826	Chr8:17392146_22175725
K22/BY815	Leaf width	LW	5.46145	Chr10:144932813_147594332
K22/BY815	Plant height	PH	3.12921	Chr3:213622390_216483610
K22/BY815	Plant height	PH	3.60043	Chr5:180438569_186676883
K22/BY815	Plant height	PH	3.56352	Chr5:189825631_192305690
K22/BY815	Plant height	PH	3.59175	Chr5:215016341_216164529
K22/BY815	Plant height	PH	3.96308	Chr6:4607882_24552334
K22/BY815	Plant height	PH	7.2899	Chr7:31731267_105367170
K22/BY815	Plant height	PH	9.9696	Chr7:126535776_130704819
K22/BY815	Plant height	PH	4.28882	Chr8:4234473_6588397
K22/BY815	Plant height	PH	5.76764	Chr9:26821442_44485862
K22/BY815	Plant height	PH	5.35939	Chr9:89325234_101478451
K22/BY815	Tassel main axis length	TAL	7.60912	Chr3:161969945_164975852
K22/BY815	Tassel main axis length	TAL	7.21824	Chr3:166448477_171997982
K22/BY815	Tassel main axis length	TAL	5.95005	Chr3:175965506_179995311
K22/BY815	Tassel main axis length	TAL	3.37894	Chr5:59296216_127464409
K22/BY815	Tassel main axis length	TAL	4.4278	Chr7:6221165_9709489
K22/BY815	Tassel branch number	TBN	10.0912	Chr3:173803352_178006685
K22/BY815	Tassel branch number	TBN	6.91422	Chr7:117375677_123566192
K22/BY815	Tassel branch number	TBN	4.71878	Chr7:130783958_137516234
K22/BY815	Tassel branch number	TBN	3.7633	Chr9:14019118_16478649
K22/BY815	Leaf angle of upper ear	ULA	5.10098	Chr2:13869785_15989022
K22/BY815	Leaf angle of upper ear	ULA	3.44191	Chr2:139746408_18417725
K22/BY815	Leaf angle of upper ear	ULA	6.40825	Chr8:132201041_138887412
K22/BY815	Leaf angle of upper ear	ULA	12.6623	Chr8:157670638_158984163
K22/BY815	Leaf angle of upper ear	ULA	14.5342	Chr8:159952552_161081631
K22/BY815	Leaf angle of upper ear	ULA	4.2215	Chr10:70308863_96330876
K22/BY815	Leaf angle of upper ear	ULA	4.62758	Chr10:95763409_124068190
K22/BY815	Leaf angle of upper ear	ULA	3.3051	Chr10:131104195_136012668
K22/CI7	Cob weight	CW	8.68838	Chr6:153768711_155430210
K22/CI7	Cob weight	CW	6.19544	Chr6:156558496_156957257
K22/CI7	Ear length	EL	4.5	Chr1:2005800_3104055
K22/CI7	Ear length	EL	5.91	Chr1:3708316_5170385
K22/CI7	Ear length	EL	3.01	Chr1:279227247_280280560
K22/CI7	Row number per ear	RNPE	5.43105	Chr1:199565967_205090716
K22/CI7	Row number per ear	RNPE	3.15092	Chr5:85550774_107878012
K22/CI7	Row number per ear	RNPE	5.91748	Chr5:159054489_167298435
K22/CI7	Row number per ear	RNPE	3.86971	Chr5:170040988_172866489
K22/CI7	Row number per ear	RNPE	4.80565	Chr6:106087472_113413384
K22/CI7	Row number per ear	RNPE	4.06949	Chr6:116811717_130051971
K22/CI7	Row number per ear	RNPE	3.54832	Chr9:98801133_113890970
K22/CI7	Cob weight	EW	3.28122	Chr1:279227247_281024260
K22/CI7	Cob weight	EW	4.59718	Chr4:234347982_236567330
K22/CI7	Cob weight	EW	3.56569	Chr10:5534975_8680508
K22/CI7	One hundred kernels weight	HKW	4.30834	Chr1:196126803_209181081
K22/CI7	One hundred kernels weight	HKW	3.59202	Chr10:135169222_139122712
K22/CI7	One hundred kernels weight	HKW	2.71556	Chr3:188571209_214752952
K22/CI7	One hundred kernels weight	HKW	3.65325	Chr4:180672448_209259453
K22/CI7	Kernel length	KL	4.5114	Chr5:189805227_200649357
K22/CI7	Kernel thickness	KT	3.41522	Chr1:196126803_215442456
K22/CI7	Kernel thickness	KT	3.6549	Chr3:143804659_169053554
K22/CI7	Kernel thickness	KT	7.22354	Chr3:188897243_199274499
K22/CI7	Kernel thickness	KT	3.57474	Chr3:223683787_230658950
K22/CI7	Kernel thickness	KT	3.36923	Chr6:129971613_147024551
K22/CI7	Kernel unit weight	KTW	6.14462	Chr1:281070786_285341392
K22/CI7	Kernel unit weight	KTW	4.25248	Chr4:146593397_156516937
K22/CI7	Kernel unit weight	KTW	3.1498	Chr9:126720377_143891274
K22/CI7	Kernel unit weight	KTW	3.20976	Chr9:146818244_151725094
K22/CI7	kernel width	KW	7.17764	Chr1:198416421_203169974
K22/CI7	kernel width	KW	4.28031	Chr2:33037195_83169259
K22/CI7	kernel width	KW	6.81019	Chr4:182190166_196245605
K22/CI7	kernel width	KW	2.65858	Chr8:125309065_140460935
K22/CI7	Ear height	EH	3.04669	Chr1:279068468_280977734
K22/CI7	Ear height	EH	3.12052	Chr1:282473715_286453013
K22/CI7	Ear height	EH	3.38979	Chr1:295888639_298879663
K22/CI7	Ear height	EH	4.26276	Chr2:193184829_196222019
K22/CI7	Ear height	EH	3.57872	Chr4:209229971_218385416
K22/CI7	Ear height	EH	7.08578	Chr5:176485985_182247518
K22/CI7	Ear height	EH	10.1759	Chr5:186795332_188827375
K22/CI7	Ear height	EH	3.51574	Chr5:211520011_212244335
K22/CI7	Ear height	EH	4.00652	Chr6:139162098_145987807
K22/CI7	Ear height	EH	7.16829	Chr7:118581962_127254364
K22/CI7	Ear height	EH	4.67535	Chr7:132627841_133380450
K22/CI7	Ear height	EH	4.59066	Chr8:124589580_133312993
K22/CI7	Leaf length	LL	4.00652	Chr1:41277569_45921976
K22/CI7	Leaf length	LL	3.91531	Chr1:262720351_263198725
K22/CI7	Leaf length	LL	5.78285	Chr1:272442638_274990688
K22/CI7	Leaf length	LL	3.40934	Chr1:279269507_280977734
K22/CI7	Leaf length	LL	5.36374	Chr4:185442475_185726464
K22/CI7	Leaf length	LL	5.2139	Chr4:212320657_225732497
K22/CI7	Leaf length	LL	7.37894	Chr8:161481381_163113635
K22/CI7	Leaf length	LL	9.08361	Chr8:162666154_165543751
K22/CI7	Leaf length	LL	4.34962	Chr8:166484147_166746515
K22/CI7	Leaf length	LL	3.23779	Chr9:58141968_100133006
K22/CI7	Leaf number	LN	4.37351	Chr4:39093058_68794714
K22/CI7	Leaf number	LN	3.2747	Chr5:169578102_175600890
K22/CI7	Leaf number	LN	5.12486	Chr5:205551779_207709637
K22/CI7	Leaf number	LN	6.72313	Chr5:207512155_208926808
K22/CI7	Leaf number	LN	4.23453	Chr5:211666584_211939303
K22/CI7	Leaf number	LN	3.09881	Chr9:55354627_89460832
K22/CI7	Leaf number above ear	LNAE	5.32248	Chr2:192453336_196222019
K22/CI7	Leaf number above ear	LNAE	6.2215	Chr2:200907553_206365515
K22/CI7	Leaf number above ear	LNAE	3.7481	Chr4:177055653_178665941
K22/CI7	Leaf number above ear	LNAE	9.8241	Chr10:138665174_141377442
K22/CI7	Leaf number above ear	LNAE	8.64061	Chr10:141572157_142715625
K22/CI7	Leaf number below ear	LNBE	3.65472	Chr3:9241791_13993861
K22/CI7	Leaf number below ear	LNBE	6.89251	Chr5:174291259_179928953
K22/CI7	Leaf number below ear	LNBE	6.93594	Chr5:184448878_187662469
K22/CI7	Leaf number below ear	LNBE	5.16612	Chr5:191774964_192134899
K22/CI7	Leaf number below ear	LNBE	3.48751	Chr8:133686154_141808008
K22/CI7	Leaf number below ear	LNBE	7.25299	Chr9:26593128_37284490
K22/CI7	Leaf width	LW	4.47557	Chr1:35134259_37200333
K22/CI7	Leaf width	LW	4.72096	Chr1:46861470_51294202
K22/CI7	Leaf width	LW	3.95874	Chr1:52394588_53174193
K22/CI7	Leaf width	LW	5.31813	Chr1:265652759_271796033
K22/CI7	Leaf width	LW	5.64386	Chr1:274990688_278908851
K22/CI7	Leaf width	LW	4.51683	Chr3:201603972_208970182
K22/CI7	Leaf width	LW	4.31922	Chr5:5578832_7243639
K22/CI7	Leaf width	LW	5.04669	Chr6:162311097_164892001
K22/CI7	Leaf width	LW	3.09012	Chr6:165092438_165961278
K22/CI7	Plant height	PH	5.78719	Chr1:21984783_25414702
K22/CI7	Plant height	PH	4.11726	Chr1:265652759_274990688
K22/CI7	Plant height	PH	6.38219	Chr4:234500747_235209943
K22/CI7	Plant height	PH	5.16178	Chr6:21888894_35929335
K22/CI7	Plant height	PH	3.67861	Chr7:4078751_5038167
K22/CI7	Plant height	PH	3.41368	Chr7:5038167_7502190
K22/CI7	Plant height	PH	4.67318	Chr7:133606291_140348732
K22/CI7	Plant height	PH	5.07709	Chr7:140348732_143208018
K22/CI7	Plant height	PH	5.82628	Chr7:152395225_153842362
K22/CI7	Plant height	PH	5.33116	Chr7:153839460_155224294
K22/CI7	Tassel main axis length	TAL	6.36916	Chr1:6547110_8355740
K22/CI7	Tassel main axis length	TAL	4.12161	Chr1:9435372_11488804
K22/CI7	Tassel main axis length	TAL	4.11075	Chr3:11441883_13993861
K22/CI7	Tassel main axis length	TAL	3.37676	Chr5:169457935_171176022
K22/CI7	Tassel main axis length	TAL	4.60152	Chr5:175653483_185499197
K22/CI7	Tassel main axis length	TAL	3.78502	Chr6:163403214_166053621
K22/CI7	Tassel branch number	TBN	7.22476	Chr2:20536497_28978517
K22/CI7	Tassel branch number	TBN	4.65147	Chr2:30260710_33700994
K22/CI7	Tassel branch number	TBN	7.42454	Chr3:191374026_195058291
K22/CI7	Tassel branch number	TBN	4.90771	Chr3:201324806_202768902
K22/CI7	Tassel branch number	TBN	4.66015	Chr4:30948899_32249144
K22/CI7	Tassel branch number	TBN	9.86971	Chr4:57379863_75504184
K22/CI7	Tassel branch number	TBN	4.9772	Chr4:172776953_176476512
K22/CI7	Tassel branch number	TBN	7.45928	Chr4:177630124_180200773
K22/CI7	Tassel branch number	TBN	4.57763	Chr4:185654787_188500093
K22/CI7	Tassel branch number	TBN	5.13355	Chr5:4253688_5902688
K22/CI7	Tassel branch number	TBN	3.02063	Chr5:210302213_211716520
K22/CI7	Tassel branch number	TBN	3.43105	Chr8:169013325_171439446
K22/CI7	Leaf angle of upper ear	ULA	9.07275	Chr1:73380342_84924114
K22/CI7	Leaf angle of upper ear	ULA	3.36156	Chr6:132262040_140978945
KUI3/B77	Cob weight	CW	4.96417	Chr2:12209557_14577620
KUI3/B77	Cob weight	CW	4.31487	Chr2:214620760_218818970
KUI3/B77	Cob weight	CW	5.59826	Chr2:219729553_222508422
KUI3/B77	Cob weight	CW	3.76113	Chr2:227252859_232150852
KUI3/B77	Ear length	EL	7.14	Chr2:104405216_135212523
KUI3/B77	Ear length	EL	3.21	Chr2:150686789_157996588
KUI3/B77	Ear length	EL	4.99	Chr3:167408048_173304468
KUI3/B77	Ear length	EL	3.62	Chr6:96988267_104601025
KUI3/B77	Ear length	EL	12.97	Chr6:133318544_139537871
KUI3/B77	Ear length	EL	11.74	Chr6:141350369_147093601
KUI3/B77	Ear length	EL	3.28	Chr9:151081529_153812165
KUI3/B77	Row number per ear	RNPE	3.5266	Chr1:158315326_161421441
KUI3/B77	Row number per ear	RNPE	4.34962	Chr1:215337671_224908515
KUI3/B77	Row number per ear	RNPE	6.16504	Chr3:148563237_155782446
KUI3/B77	Row number per ear	RNPE	3.07492	Chr4:178785560_179799045
KUI3/B77	Row number per ear	RNPE	4.42997	Chr4:183837694_190156211
KUI3/B77	Cob weight	EW	3.60912	Chr4:174816142_178425511
KUI3/B77	Cob weight	EW	4.21281	Chr9:78964497_98790154
KUI3/B77	One hundred kernels weight	HKW	3.72715	Chr2:210787853_222600448
KUI3/B77	One hundred kernels weight	HKW	3.09539	Chr9:146686444_151481015
KUI3/B77	Kernel length	KL	3.00946	Chr5:206925544_213285063
KUI3/B77	Kernel thickness	KT	4.98189	Chr5:69119630_164361293
KUI3/B77	Kernel thickness	KT	2.95819	Chr9:138312159_146686444
KUI3/B77	kernel width	KW	4.17312	Chr2:222649969_231380389
KUI3/B77	kernel width	KW	6.81118	Chr3:173587461_186228185
KUI3/B77	kernel width	KW	2.97364	Chr5:212029424_214283992
KUI3/B77	kernel width	KW	4.44051	Chr7:161805336_164457184
KUI3/B77	Ear height	EH	3.25516	Chr4:152443711_156998152
KUI3/B77	Ear height	EH	3.41585	Chr4:229819437_234427137
KUI3/B77	Ear height	EH	3.31596	Chr5:207519300_211764413
KUI3/B77	Ear height	EH	4.9924	Chr6:153766198_155593756
KUI3/B77	Ear height	EH	7.20304	Chr6:157738286_160053330
KUI3/B77	Ear height	EH	3.90662	Chr8:20565416_66104231
KUI3/B77	Ear height	EH	5.11401	Chr8:91422962_102108063
KUI3/B77	Leaf length	LL	3.8241	Chr1:157868383_162466190
KUI3/B77	Leaf length	LL	3.33333	Chr1:161614459_179744019
KUI3/B77	Leaf length	LL	3.65255	Chr2:149186343_172702849
KUI3/B77	Leaf length	LL	4.68404	Chr2:177176478_181424666
KUI3/B77	Leaf length	LL	7.40282	Chr4:68858235_96313072
KUI3/B77	Leaf length	LL	4.78176	Chr5:169843408_172294403
KUI3/B77	Leaf length	LL	5.86102	Chr5:171202290_180737094
KUI3/B77	Leaf length	LL	3.63301	Chr8:114297738_124797398
KUI3/B77	Leaf length	LL	3.57438	Chr9:564361_4297387
KUI3/B77	Leaf number	LN	3.28773	Chr2:23738424_29041311
KUI3/B77	Leaf number	LN	3.64386	Chr2:28402859_36763506
KUI3/B77	Leaf number	LN	6.77524	Chr3:133180296_149241189
KUI3/B77	Leaf number	LN	6.29099	Chr3:157093019_162558844
KUI3/B77	Leaf number	LN	3.58523	Chr6:120177957_129880730
KUI3/B77	Leaf number	LN	4.49077	Chr6:132936718_139918178
KUI3/B77	Leaf number	LN	4.18458	Chr9:44164205_101826893
KUI3/B77	Leaf number	LN	3.9392	Chr10:11862511_21499887
KUI3/B77	Leaf number above ear	LNAE	3.22041	Chr2:211661987_214064639
KUI3/B77	Leaf number above ear	LNAE	5.41585	Chr4:17489280_22707921
KUI3/B77	Leaf number above ear	LNAE	3.29425	Chr4:23904621_40391167
KUI3/B77	Leaf number above ear	LNAE	5.11184	Chr6:164140593_164852452
KUI3/B77	Leaf number above ear	LNAE	9.44191	Chr6:165582394_167430425
KUI3/B77	Leaf number below ear	LNBE	3.10098	Chr2:230934374_232392725
KUI3/B77	Leaf number below ear	LNBE	3.7937	Chr2:233794368_235442249
KUI3/B77	Leaf number below ear	LNBE	10.0043	Chr3:45229812_131605545
KUI3/B77	Leaf number below ear	LNBE	7.63084	Chr3:148835504_155761088
KUI3/B77	Leaf number below ear	LNBE	4.21933	Chr6:153766198_155593756
KUI3/B77	Leaf number below ear	LNBE	3.72421	Chr6:157738286_161794326
KUI3/B77	Leaf number below ear	LNBE	4.66667	Chr9:115958210_122220390
KUI3/B77	Leaf number below ear	LNBE	3.75461	Chr9:128662031_135271095
KUI3/B77	Leaf width	LW	5.36156	Chr4:188491838_197714381
KUI3/B77	Leaf width	LW	3.481	Chr4:214509322_228554291
KUI3/B77	Leaf width	LW	4.75353	Chr5:87109462_132712280
KUI3/B77	Leaf width	LW	6.44517	Chr5:143185282_152845899
KUI3/B77	Leaf width	LW	6.25842	Chr5:161197310_165860488
KUI3/B77	Leaf width	LW	3.05103	Chr6:96880860_100126607
KUI3/B77	Leaf width	LW	6.18893	Chr6:118704612_119158886
KUI3/B77	Leaf width	LW	7.81107	Chr6:129139474_134072317
KUI3/B77	Leaf width	LW	4.15635	Chr6:140709052_146382274
KUI3/B77	Leaf width	LW	4.26927	Chr8:106947104_122225833
KUI3/B77	Leaf width	LW	3.54615	Chr8:121902511_130748583
KUI3/B77	Leaf width	LW	6.50163	Chr10:147137485_148507287
KUI3/B77	Plant height	PH	5.0684	Chr2:20393117_22034760
KUI3/B77	Plant height	PH	4.65364	Chr6:24610573_57535324
KUI3/B77	Plant height	PH	4.24538	Chr6:78820537_86049903
KUI3/B77	Plant height	PH	3.39414	Chr6:136407283_142097298
KUI3/B77	Plant height	PH	5.8241	Chr6:146855398_149329133
KUI3/B77	Plant height	PH	11.5874	Chr8:104770890_115479525
KUI3/B77	Plant height	PH	10.3822	Chr8:119831316_125300926
KUI3/B77	Tassel main axis length	TAL	4.33659	Chr1:36500030_39929201
KUI3/B77	Tassel main axis length	TAL	6.14767	Chr1:46418835_52921116
KUI3/B77	Tassel main axis length	TAL	3.42671	Chr4:186596840_195799765
KUI3/B77	Tassel main axis length	TAL	4.29099	Chr6:141275282_146382274
KUI3/B77	Tassel main axis length	TAL	5.84365	Chr6:149329133_149823702
KUI3/B77	Tassel main axis length	TAL	3.17698	Chr7:168994282_170819312
KUI3/B77	Tassel main axis length	TAL	3.05103	Chr9:115958210_122220390
KUI3/B77	Tassel main axis length	TAL	4.18893	Chr9:132814746_138761740
KUI3/B77	Tassel main axis length	TAL	3.44191	Chr9:138555855_140849250
KUI3/B77	Tassel branch number	TBN	3.83713	Chr2:152170363_165842769
KUI3/B77	Tassel branch number	TBN	5.79805	Chr2:172702849_181424666
KUI3/B77	Tassel branch number	TBN	4.2823	Chr2:182188122_182620244
KUI3/B77	Tassel branch number	TBN	5.5418	Chr3:153261926_157576400
KUI3/B77	Tassel branch number	TBN	4.48208	Chr3:157093019_161562230
KUI3/B77	Tassel branch number	TBN	5.02932	Chr4:234904406_236473210
KUI3/B77	Tassel branch number	TBN	3.34202	Chr4:236727088_237692857
KUI3/B77	Tassel branch number	TBN	3.12052	Chr9:143906100_147456945
KUI3/B77	Leaf angle of upper ear	ULA	3.7785	Chr4:204153587_226306068
KUI3/B77	Leaf angle of upper ear	ULA	4.01737	Chr4:231235555_234427137
KUI3/B77	Leaf angle of upper ear	ULA	5.57655	Chr6:156822664_158225752
KUI3/B77	Leaf angle of upper ear	ULA	8.51249	Chr6:159384518_162123972
KUI3/B77	Leaf angle of upper ear	ULA	3.62432	Chr9:10831579_13460678
YU87-1/BK	Cob weight	CW	5.70467	Chr1:46681721_51432216
YU87-1/BK	Cob weight	CW	3.69598	Chr2:170614991_183545701
YU87-1/BK	Cob weight	CW	6.02389	Chr5:175224074_179572117
YU87-1/BK	Cob weight	CW	8.92725	Chr5:186888786_191051739
YU87-1/BK	Cob weight	CW	4.76439	Chr5:191051739_192367804
YU87-1/BK	Cob weight	CW	4.82736	Chr7:17589193_26676683
YU87-1/BK	Cob weight	CW	6.02172	Chr7:90898465_120354567
YU87-1/BK	Cob weight	CW	4.34745	Chr7:120956029_125164003
YU87-1/BK	Ear length	EL	3.2	Chr1:15331346_29184294
YU87-1/BK	Ear length	EL	3.19	Chr1:41409354_46545392
YU87-1/BK	Ear length	EL	3.61	Chr1:46762159_51309539
YU87-1/BK	Ear length	EL	9.07	Chr1:249376779_253907224
YU87-1/BK	Ear length	EL	5.36	Chr4:35027388_55458001
YU87-1/BK	Ear length	EL	7.74	Chr4:130978497_152256507
YU87-1/BK	Ear length	EL	3.24	Chr5:14233487_17333044
YU87-1/BK	Ear length	EL	8.29	Chr10:5289382_8497441
YU87-1/BK	Ear length	EL	3.11	Chr10:10940879_19454670
YU87-1/BK	Row number per ear	RNPE	3.16395	Chr1:81260645_91567772
YU87-1/BK	Row number per ear	RNPE	4.34311	Chr1:107150824_169705687
YU87-1/BK	Row number per ear	RNPE	3.54832	Chr1:172533683_178703838
YU87-1/BK	Row number per ear	RNPE	5.18567	Chr1:274558886_280214011
YU87-1/BK	Row number per ear	RNPE	4.47774	Chr1:281677120_285091348
YU87-1/BK	Row number per ear	RNPE	6.51032	Chr2:28034980_36804917
YU87-1/BK	Row number per ear	RNPE	4.97068	Chr2:40414268_50010696
YU87-1/BK	Row number per ear	RNPE	9.30076	Chr4:192686756_203881331
YU87-1/BK	Row number per ear	RNPE	8.84691	Chr4:208417555_226481964
YU87-1/BK	Row number per ear	RNPE	3.59392	Chr8:12848898_17231249
YU87-1/BK	Cob weight	EW	5.39631	Chr1:45627625_53094352
YU87-1/BK	Cob weight	EW	4.27362	Chr1:226429175_230776812
YU87-1/BK	Cob weight	EW	5.53746	Chr3:22088753_49337959
YU87-1/BK	Cob weight	EW	4.09772	Chr4:88706477_154214980
YU87-1/BK	Cob weight	EW	3.1835	Chr5:7295212_10502794
YU87-1/BK	Cob weight	EW	4.56026	Chr6:148473698_151639429
YU87-1/BK	Cob weight	EW	6.28882	Chr6:151639429_154249460
YU87-1/BK	Cob weight	EW	5.78719	Chr6:155031326_156672234
YU87-1/BK	One hundred kernels weight	HKW	3.28324	Chr2:145426307_187126094
YU87-1/BK	One hundred kernels weight	HKW	5.59045	Chr4:185726464_232606014
YU87-1/BK	One hundred kernels weight	HKW	2.78947	Chr5:20491456_74621666
YU87-1/BK	One hundred kernels weight	HKW	4.00356	Chr7:145766044_156495205
YU87-1/BK	One hundred kernels weight	HKW	3.07154	Chr8:167782306_172351442
YU87-1/BK	Kernel length	KL	2.73277	Chr1:222398611_240091838
YU87-1/BK	Kernel length	KL	3.29368	Chr4:171772943_185726464
YU87-1/BK	Kernel length	KL	2.85206	Chr6:151792272_156878678
YU87-1/BK	Kernel thickness	KT	3.01534	Chr1:214845466_240091838
YU87-1/BK	Kernel thickness	KT	4.22269	Chr4:238471954_240252054
YU87-1/BK	Kernel thickness	KT	5.32177	Chr5:178948448_188917817
YU87-1/BK	Kernel thickness	KT	2.53516	Chr8:159948099_166484147
YU87-1/BK	Kernel unit weight	KTW	5.31278	Chr1:45514080_53621515
YU87-1/BK	Kernel unit weight	KTW	5.85139	Chr1:200482853_228052296
YU87-1/BK	Kernel unit weight	KTW	3.10427	Chr3:217666239_226824167
YU87-1/BK	Kernel unit weight	KTW	2.72902	Chr8:159789406_166913953
YU87-1/BK	kernel width	KW	3.57636	Chr1:178787383_245590771
YU87-1/BK	kernel width	KW	5.00645	Chr1:288261072_294097769
YU87-1/BK	kernel width	KW	2.68527	Chr2:127761364_185857209
YU87-1/BK	kernel width	KW	5.46135	Chr4:182056708_227101967
YU87-1/BK	kernel width	KW	3.19761	Chr7:134084837_155964847
YU87-1/BK	kernel width	KW	3.9348	Chr7:166565966_170566113
YU87-1/BK	Ear height	EH	3.04886	Chr2:36586856_39429510
YU87-1/BK	Ear height	EH	5.36808	Chr2:48402120_103781394
YU87-1/BK	Ear height	EH	4.16938	Chr2:163569853_167363529
YU87-1/BK	Ear height	EH	3.20087	Chr3:16614294_21858354
YU87-1/BK	Ear height	EH	6.2063	Chr3:27653716_59037383
YU87-1/BK	Ear height	EH	3.09446	Chr3:134016204_148231625
YU87-1/BK	Ear height	EH	3.56786	Chr3:179413165_184280193
YU87-1/BK	Ear height	EH	7.21824	Chr4:71214123_136517418
YU87-1/BK	Ear height	EH	9.38111	Chr4:131386336_151712829
YU87-1/BK	Ear height	EH	3.48317	Chr5:171202290_174988746
YU87-1/BK	Ear height	EH	6.95983	Chr5:199289073_201069791
YU87-1/BK	Ear height	EH	3.1835	Chr6:163851231_165247469
YU87-1/BK	Leaf length	LL	3.12921	Chr1:234058463_240866320
YU87-1/BK	Leaf length	LL	5.21607	Chr2:99178246_161608716
YU87-1/BK	Leaf length	LL	3.32682	Chr2:175956898_181675483
YU87-1/BK	Leaf length	LL	4.09772	Chr3:184058938_186214761
YU87-1/BK	Leaf length	LL	7.05537	Chr4:185726464_190049484
YU87-1/BK	Leaf length	LL	6.70358	Chr5:7113567_9662481
YU87-1/BK	Leaf number	LN	4.07166	Chr1:230209381_236231739
YU87-1/BK	Leaf number	LN	5.1835	Chr1:246489208_253719662
YU87-1/BK	Leaf number	LN	4.30402	Chr1:253276753_257206089
YU87-1/BK	Leaf number	LN	3.01194	Chr2:12129493_15343099
YU87-1/BK	Leaf number	LN	3.11835	Chr3:22319153_49148223
YU87-1/BK	Leaf number	LN	3.65038	Chr4:35097174_69288240
YU87-1/BK	Leaf number	LN	3.7481	Chr4:131386336_153751629
YU87-1/BK	Leaf number	LN	4.63409	Chr4:205687604_234116507
YU87-1/BK	Leaf number	LN	3.60478	Chr5:10797882_13806848
YU87-1/BK	Leaf number	LN	3.98914	Chr5:39804491_58705921
YU87-1/BK	Leaf number	LN	3.75027	Chr5:58705921_70777613
YU87-1/BK	Leaf number	LN	6.16069	Chr5:159332728_163743094
YU87-1/BK	Leaf number	LN	11.2096	Chr5:169231606_174623509
YU87-1/BK	Leaf number	LN	4.37568	Chr6:166822162_167702389
YU87-1/BK	Leaf number above ear	LNAE	7.71553	Chr1:246489208_252930586
YU87-1/BK	Leaf number above ear	LNAE	7.71118	Chr1:253276753_257808050
YU87-1/BK	Leaf number above ear	LNAE	4.84473	Chr2:232371105_233747791
YU87-1/BK	Leaf number above ear	LNAE	5.924	Chr2:233747247_236352156
YU87-1/BK	Leaf number above ear	LNAE	3.61346	Chr5:201608548_206925544
YU87-1/BK	Leaf number above ear	LNAE	8.36699	Chr9:141934887_146062788
YU87-1/BK	Leaf number below ear	LNBE	4.37351	Chr2:163569853_171517266
YU87-1/BK	Leaf number below ear	LNBE	4.51249	Chr4:35097174_79449223
YU87-1/BK	Leaf number below ear	LNBE	3.21824	Chr4:131386336_153751629
YU87-1/BK	Leaf number below ear	LNBE	3.22258	Chr4:232606014_235447529
YU87-1/BK	Leaf number below ear	LNBE	4.0304	Chr5:163940933_164860648
YU87-1/BK	Leaf number below ear	LNBE	8.94463	Chr5:171202290_175594688
YU87-1/BK	Leaf number below ear	LNBE	5.38111	Chr6:163977148_165247469
YU87-1/BK	Leaf width	LW	5.39196	Chr1:81603049_93331490
YU87-1/BK	Leaf width	LW	3.69164	Chr1:110288978_160592275
YU87-1/BK	Leaf width	LW	3.038	Chr1:206264118_217450963
YU87-1/BK	Leaf width	LW	6.73398	Chr2:275341_2370667
YU87-1/BK	Leaf width	LW	4.38871	Chr2:4188743_4836162
YU87-1/BK	Leaf width	LW	3.78067	Chr7:92726474_118427588
YU87-1/BK	Leaf width	LW	4.79696	Chr7:122540432_126887099
YU87-1/BK	Plant height	PH	3.17264	Chr1:81603049_93331490
YU87-1/BK	Plant height	PH	4.20847	Chr1:110288978_160857891
YU87-1/BK	Plant height	PH	3.99783	Chr1:170574485_179987968
YU87-1/BK	Plant height	PH	4.36048	Chr2:47281549_68693735
YU87-1/BK	Plant height	PH	7.20521	Chr4:71214123_130570658
YU87-1/BK	Plant height	PH	11.7068	Chr4:137984926_154167076
YU87-1/BK	Plant height	PH	7.8241	Chr4:157481981_160127522
YU87-1/BK	Plant height	PH	8.39305	Chr5:191627736_192305690
YU87-1/BK	Plant height	PH	13.6352	Chr5:197706146_199289073
YU87-1/BK	Plant height	PH	5.98263	Chr8:94578742_106854778
YU87-1/BK	Plant height	PH	6.36265	Chr8:110988454_129386872
YU87-1/BK	Plant height	PH	3.83062	Chr8:132204010_139343576
YU87-1/BK	Tassel main axis length	TAL	8.83822	Chr1:10088946_12498324
YU87-1/BK	Tassel main axis length	TAL	9.23779	Chr1:12976294_23564131
YU87-1/BK	Tassel main axis length	TAL	11.164	Chr1:27388742_29404442
YU87-1/BK	Tassel main axis length	TAL	5.53529	Chr2:11053622_13382024
YU87-1/BK	Tassel main axis length	TAL	6.18458	Chr2:15242742_15989022
YU87-1/BK	Tassel main axis length	TAL	6.07818	Chr2:18134220_19432056
YU87-1/BK	Tassel main axis length	TAL	3.54832	Chr2:104566971_137771692
YU87-1/BK	Tassel main axis length	TAL	3.50054	Chr2:158408759_180835229
YU87-1/BK	Tassel main axis length	TAL	5.7177	Chr4:137984926_157109866
YU87-1/BK	Tassel main axis length	TAL	3.05972	Chr7:134084837_141547467
YU87-1/BK	Tassel branch number	TBN	4.21498	Chr5:4314833_6618795
YU87-1/BK	Tassel branch number	TBN	3.45711	Chr6:121537235_128484221
YU87-1/BK	Tassel branch number	TBN	6.96851	Chr6:129471538_132456719
YU87-1/BK	Tassel branch number	TBN	3.00977	Chr6:141276840_145986953
YU87-1/BK	Tassel branch number	TBN	5.4658	Chr7:28399749_88736562
YU87-1/BK	Tassel branch number	TBN	7.30727	Chr7:117976985_121350636
YU87-1/BK	Tassel branch number	TBN	5.22476	Chr7:171735922_172737026
YU87-1/BK	Leaf angle of upper ear	ULA	3.49186	Chr2:14685935_16532267
YU87-1/BK	Leaf angle of upper ear	ULA	4.35614	Chr3:13686330_20386496
YU87-1/BK	Leaf angle of upper ear	ULA	6.66015	Chr3:28334398_59037383
YU87-1/BK	Leaf angle of upper ear	ULA	3.20304	Chr5:214845762_215933877
YU87-1/BK	Leaf angle of upper ear	ULA	4.96851	Chr7:129264180_132076042
ZHENG58/SK	Cob weight	CW	4.59066	Chr3:162653288_166056331
ZHENG58/SK	Cob weight	CW	4.90337	Chr3:167847336_177915590
ZHENG58/SK	Cob weight	CW	4.95114	Chr4:25651111_31009467
ZHENG58/SK	Cob weight	CW	7.33116	Chr4:34446560_65988242
ZHENG58/SK	Cob weight	CW	6.50814	Chr5:188752431_191044599
ZHENG58/SK	Cob weight	CW	4.66449	Chr5:193519175_195657436
ZHENG58/SK	Cob weight	CW	3.25081	Chr8:130847281_139015777
ZHENG58/SK	Cob weight	CW	9.2443	Chr9:33796923_99156382
ZHENG58/SK	Cob weight	CW	4.13029	Chr9:152067541_154686284
ZHENG58/SK	Ear length	EL	4.06	Chr1:22429819_25379160
ZHENG58/SK	Ear length	EL	5.47	Chr1:30591172_35746798
ZHENG58/SK	Ear length	EL	4.12	Chr1:35142252_46494130
ZHENG58/SK	Ear length	EL	3.11	Chr3:6043129_7657375
ZHENG58/SK	Ear length	EL	3.7	Chr3:7204191_9442020
ZHENG58/SK	Ear length	EL	4.43	Chr3:160725049_167847336
ZHENG58/SK	Ear length	EL	3.11	Chr3:169144959_174083226
ZHENG58/SK	Ear length	EL	4.84	Chr5:53901166_80541358
ZHENG58/SK	Ear length	EL	3.22	Chr6:58776821_94891348
ZHENG58/SK	Row number per ear	RNPE	3.6721	Chr1:255059976_259565815
ZHENG58/SK	Row number per ear	RNPE	11.835	Chr2:156075427_167959290
ZHENG58/SK	Row number per ear	RNPE	5.85885	Chr4:5343091_6816541
ZHENG58/SK	Row number per ear	RNPE	4.30402	Chr4:7090276_10060716
ZHENG58/SK	Row number per ear	RNPE	8.72964	Chr7:21008588_23841868
ZHENG58/SK	Row number per ear	RNPE	6.70575	Chr7:85608187_108720658
ZHENG58/SK	Cob weight	EW	3.60261	Chr1:21618200_24626453
ZHENG58/SK	Cob weight	EW	6.2063	Chr1:29617212_35002291
ZHENG58/SK	Cob weight	EW	5.92182	Chr1:38258066_45929970
ZHENG58/SK	Cob weight	EW	3.72638	Chr1:260046422_273577006
ZHENG58/SK	Cob weight	EW	3.40499	Chr3:158018475_161771383
ZHENG58/SK	Cob weight	EW	5.0228	Chr8:160116847_161533416
ZHENG58/SK	Cob weight	EW	3.47014	Chr9:151483685_152314682
ZHENG58/SK	Cob weight	EW	6.76873	Chr9:152314682_153682590
ZHENG58/SK	One hundred kernels weight	HKW	12.7744	Chr1:28529484_39113698
ZHENG58/SK	One hundred kernels weight	HKW	2.61475	Chr1:48684547_66955400
ZHENG58/SK	One hundred kernels weight	HKW	4.37595	Chr3:156790687_175554472
ZHENG58/SK	One hundred kernels weight	HKW	4.05683	Chr7:14369904_112758679
ZHENG58/SK	One hundred kernels weight	HKW	2.75365	Chr7:127296363_134084837
ZHENG58/SK	One hundred kernels weight	HKW	8.64199	Chr7:163597901_164240011
ZHENG58/SK	One hundred kernels weight	HKW	4.00147	Chr8:151205062_164748176
ZHENG58/SK	One hundred kernels weight	HKW	6.05058	Chr9:150237694_152865556
ZHENG58/SK	Kernel length	KL	3.56534	Chr1:242395109_272641978
ZHENG58/SK	Kernel length	KL	3.63381	Chr2:2805975_6199177
ZHENG58/SK	Kernel length	KL	3.95387	Chr3:158519162_172201953
ZHENG58/SK	Kernel length	KL	2.52055	Chr4:2980645_6532693
ZHENG58/SK	Kernel length	KL	2.64889	Chr5:7866947_11880075
ZHENG58/SK	Kernel length	KL	6.33176	Chr6:163976594_164852377
ZHENG58/SK	Kernel length	KL	3.96553	Chr7:159759568_164203613
ZHENG58/SK	Kernel length	KL	9.19972	Chr8:163293083_164748176
ZHENG58/SK	Kernel length	KL	7.14332	Chr9:80529590_118046086
ZHENG58/SK	Kernel length	KL	3.33414	Chr9:152088353_154729657
ZHENG58/SK	Kernel thickness	KT	3.89348	Chr1:156215727_188086900
ZHENG58/SK	Kernel thickness	KT	2.57496	Chr1:271913362_281334529
ZHENG58/SK	Kernel thickness	KT	2.71599	Chr10:5749490_10796751
ZHENG58/SK	Kernel thickness	KT	8.46495	Chr3:161649325_168696025
ZHENG58/SK	Kernel thickness	KT	4.05335	Chr7:16277176_103537211
ZHENG58/SK	Kernel thickness	KT	4.09683	Chr7:155592075_164240011
ZHENG58/SK	Kernel thickness	KT	3.45718	Chr8:841174_4541593
ZHENG58/SK	Kernel thickness	KT	2.62371	Chr8:144729516_165633914
ZHENG58/SK	Kernel unit weight	KTW	3.23963	Chr1:253774276_275027776
ZHENG58/SK	Kernel unit weight	KTW	5.68254	Chr3:178537710_191057406
ZHENG58/SK	Kernel unit weight	KTW	5.70001	Chr4:137337947_152432358
ZHENG58/SK	Kernel unit weight	KTW	4.18658	Chr5:174291259_184693922
ZHENG58/SK	Kernel unit weight	KTW	3.76918	Chr5:205567299_208926808
ZHENG58/SK	kernel width	KW	9.39206	Chr1:26825413_35043120
ZHENG58/SK	kernel width	KW	3.20895	Chr10:10142643_16206856
ZHENG58/SK	kernel width	KW	9.7053	Chr3:123784348_137243223
ZHENG58/SK	kernel width	KW	2.51385	Chr4:180237417_188491838
ZHENG58/SK	kernel width	KW	7.02631	Chr5:25804542_53240829
ZHENG58/SK	kernel width	KW	2.85054	Chr5:194092344_204549411
ZHENG58/SK	kernel width	KW	2.50031	Chr8:70530829_78406716
ZHENG58/SK	kernel width	KW	4.39453	Chr8:161543406_168934371
ZHENG58/SK	kernel width	KW	5.81456	Chr9:150237694_152865556
ZHENG58/SK	Ear height	EH	4.04995	Chr1:9526231_10962375
ZHENG58/SK	Ear height	EH	5.42671	Chr1:12149892_14960382
ZHENG58/SK	Ear height	EH	5.15527	Chr1:16784467_18758909
ZHENG58/SK	Ear height	EH	5.59826	Chr1:119698083_160817851
ZHENG58/SK	Ear height	EH	7.09229	Chr1:161457991_170671002
ZHENG58/SK	Ear height	EH	4.5494	Chr1:176095459_187643343
ZHENG58/SK	Ear height	EH	6.54723	Chr2:185723658_186820524
ZHENG58/SK	Ear height	EH	10.2693	Chr2:192575599_196387477
ZHENG58/SK	Ear height	EH	7.13355	Chr2:208129231_212239770
ZHENG58/SK	Ear height	EH	4.14115	Chr5:124159431_146413589
ZHENG58/SK	Leaf length	LL	6.66232	Chr1:24686844_29519275
ZHENG58/SK	Leaf length	LL	5.11184	Chr1:45940042_47772806
ZHENG58/SK	Leaf length	LL	5.09229	Chr4:198082478_202073088
ZHENG58/SK	Leaf length	LL	5.09012	Chr7:150043040_154182492
ZHENG58/SK	Leaf length	LL	4.72313	Chr10:16206856_85192647
ZHENG58/SK	Leaf number	LN	6.00217	Chr1:142371377_148230514
ZHENG58/SK	Leaf number	LN	7.28556	Chr1:156215727_163731130
ZHENG58/SK	Leaf number	LN	5.557	Chr1:176095459_183808321
ZHENG58/SK	Leaf number	LN	3.55049	Chr3:194170201_196563210
ZHENG58/SK	Leaf number	LN	4.13029	Chr3:205260873_209798825
ZHENG58/SK	Leaf number	LN	4.14549	Chr3:209546174_212696569
ZHENG58/SK	Leaf number	LN	9.86536	Chr7:23754967_31909565
ZHENG58/SK	Leaf number	LN	5.56135	Chr8:72932141_75040597
ZHENG58/SK	Leaf number	LN	6.63192	Chr8:118187901_123005279
ZHENG58/SK	Leaf number	LN	3.56786	Chr9:80529590_99019684
ZHENG58/SK	Leaf number above ear	LNAE	3.22476	Chr3:6648671_9451129
ZHENG58/SK	Leaf number above ear	LNAE	3.924	Chr3:209546174_213548374
ZHENG58/SK	Leaf number above ear	LNAE	7.62866	Chr7:231115198_25500821
ZHENG58/SK	Leaf number above ear	LNAE	3.82628	Chr7:141805169_144835819
ZHENG58/SK	Leaf number above ear	LNAE	3.86536	Chr9:20337448_23456480
ZHENG58/SK	Leaf number below ear	LNBE	6.29967	Chr1:33382572_42166757
ZHENG58/SK	Leaf number below ear	LNBE	5.42019	Chr1:46581140_47900355
ZHENG58/SK	Leaf number below ear	LNBE	3.07057	Chr5:146390061_159290381
ZHENG58/SK	Leaf number below ear	LNBE	4.59066	Chr6:3180106_6020863
ZHENG58/SK	Leaf number below ear	LNBE	6.67101	Chr8:74661818_95954176
ZHENG58/SK	Leaf number below ear	LNBE	8.59935	Chr8:102713903_110182811
ZHENG58/SK	Leaf width	LW	9.45711	Chr3:165734127_166450554
ZHENG58/SK	Leaf width	LW	13.6374	Chr3:171030132_175562116
ZHENG58/SK	Leaf width	LW	3.56352	Chr4:174041123_178502179
ZHENG58/SK	Leaf width	LW	6.32573	Chr5:200491310_203407056
ZHENG58/SK	Plant height	PH	10.5885	Chr1:98297572_116455713
ZHENG58/SK	Plant height	PH	7.80673	Chr1:160819237_173235758
ZHENG58/SK	Plant height	PH	3.47014	Chr2:183395638_185723658
ZHENG58/SK	Plant height	PH	7.84365	Chr2:192421782_221081877
ZHENG58/SK	Plant height	PH	10.1325	Chr9:89333398_99019684
ZHENG58/SK	Tassel main axis length	TAL	6.08686	Chr1:98297572_106498611
ZHENG58/SK	Tassel main axis length	TAL	6.39522	Chr1:119698083_153349566
ZHENG58/SK	Tassel main axis length	TAL	3.56786	Chr1:160819237_172282061
ZHENG58/SK	Tassel main axis length	TAL	4.21715	Chr2:1634492_3182706
ZHENG58/SK	Tassel main axis length	TAL	3.13138	Chr3:179219534_183323668
ZHENG58/SK	Tassel main axis length	TAL	4.18893	Chr5:177977532_180440398
ZHENG58/SK	Tassel main axis length	TAL	3.3203	Chr6:165016328_166631089
ZHENG58/SK	Tassel main axis length	TAL	3.04235	Chr9:151295233_152494067
ZHENG58/SK	Tassel branch number	TBN	7.56569	Chr2:3112361_5229368
ZHENG58/SK	Tassel branch number	TBN	4.05646	Chr4:174041123_178502179
ZHENG58/SK	Tassel branch number	TBN	3.72204	Chr4:178499907_181229048
ZHENG58/SK	Tassel branch number	TBN	5.73073	Chr7:21188966_23765914
ZHENG58/SK	Tassel branch number	TBN	11.8328	Chr7:40570536_108388332
ZHENG58/SK	Leaf angle of upper ear	ULA	7.13572	Chr1:20106601_23249289
ZHENG58/SK	Leaf angle of upper ear	ULA	11.3811	Chr1:28529484_30570149
ZHENG58/SK	Leaf angle of upper ear	ULA	3.99349	Chr1:198232025_199871129
ZHENG58/SK	Leaf angle of upper ear	ULA	5.86319	Chr1:215442456_217531780
ZHENG58/SK	Leaf angle of upper ear	ULA	9.81976	Chr2:4213575_4839270
ZHENG58/SK	Leaf angle of upper ear	ULA	6.99457	Chr2:5997536_7267024
ZHENG58/SK	Leaf angle of upper ear	ULA	3.45277	Chr8:22681619_26858423
ZHENG58/SK	Leaf angle of upper ear	ULA	3.57872	Chr8:104771075_118191218
ZHENG58/SK	Leaf angle of upper ear	ULA	3.06406	Chr8:147097779_159704456
ZONG3/YU87-1	Cob weight	CW	3.37025	Chr1:196946946_199951866
ZONG3/YU87-1	Cob weight	CW	5.19218	Chr4:21548849_26266624
ZONG3/YU87-1	Cob weight	CW	4.58632	Chr4:32521263_37059599
ZONG3/YU87-1	Cob weight	CW	3.01194	Chr4:190995662_197451874
ZONG3/YU87-1	Cob weight	CW	6.11075	Chr5:177108432_181768716
ZONG3/YU87-1	Cob weight	CW	9.19435	Chr5:182150248_184393391
ZONG3/YU87-1	Cob weight	CW	6.85776	Chr5:186592681_188689947
ZONG3/YU87-1	Cob weight	CW	4.00217	Chr9:8048292_10941714
ZONG3/YU87-1	Ear length	EL	3.69	Chr1:12397415_16404298
ZONG3/YU87-1	Ear length	EL	5.24	Chr5:162897187_164794143
ZONG3/YU87-1	Ear length	EL	8.16	Chr5:165858582_169665322
ZONG3/YU87-1	Ear length	EL	3.62	Chr9:9776728_13213859
ZONG3/YU87-1	Ear length	EL	3.95	Chr10:6891225_10502263
ZONG3/YU87-1	Ear length	EL	3.26	Chr10:11033283_14720483
ZONG3/YU87-1	Row number per ear	RNPE	7.97828	Chr1:199196539_203294334
ZONG3/YU87-1	Row number per ear	RNPE	4.09772	Chr4:185690625_190210595
ZONG3/YU87-1	Row number per ear	RNPE	3.3051	Chr4:190995662_193210817
ZONG3/YU87-1	Row number per ear	RNPE	4.23887	Chr5:14239477_17620554
ZONG3/YU87-1	Row number per ear	RNPE	5.41802	Chr8:117383936_122284719
ZONG3/YU87-1	Row number per ear	RNPE	7.29859	Chr8:125394863_130895200
ZONG3/YU87-1	Row number per ear	RNPE	4.87731	Chr9:23333437_27696870
ZONG3/YU87-1	Row number per ear	RNPE	3.04017	Chr10:139121596_142883071
ZONG3/YU87-1	Cob weight	EW	3.21607	Chr1:196562598_199196539
ZONG3/YU87-1	Cob weight	EW	5.56569	Chr1:198474322_206153666
ZONG3/YU87-1	Cob weight	EW	3.39848	Chr1:212711277_216730827
ZONG3/YU87-1	Cob weight	EW	3.40065	Chr4:229794249_234980207
ZONG3/YU87-1	Cob weight	EW	4.08252	Chr5:167171350_170336268
ZONG3/YU87-1	Cob weight	EW	3.0684	Chr7:133737289_134835941
ZONG3/YU87-1	Cob weight	EW	5.38979	Chr7:136725565_141954475
ZONG3/YU87-1	Cob weight	EW	4.23236	Chr9:138656419_141806433
ZONG3/YU87-1	Cob weight	EW	3.64169	Chr9:143025275_144841520
ZONG3/YU87-1	One hundred kernels weight	HKW	5.30368	Chr1:243485482_256084651
ZONG3/YU87-1	One hundred kernels weight	HKW	2.71558	Chr2:30906125_47291870
ZONG3/YU87-1	One hundred kernels weight	HKW	4.89156	Chr5:197845600_204605827
ZONG3/YU87-1	One hundred kernels weight	HKW	3.03714	Chr8:106854478_132877586
ZONG3/YU87-1	One hundred kernels weight	HKW	2.86443	Chr9:152088353_155181797
ZONG3/YU87-1	Kernel length	KL	5.47926	Chr4:161724042_171785744
ZONG3/YU87-1	Kernel length	KL	2.64343	Chr7:167238710_171736252
ZONG3/YU87-1	Kernel length	KL	2.62747	Chr8:103900193_130748583
ZONG3/YU87-1	Kernel thickness	KT	3.04873	Chr1:222547641_233555877
ZONG3/YU87-1	Kernel unit weight	KTW	3.83504	Chr1:284500666_292134984
ZONG3/YU87-1	Kernel unit weight	KTW	2.70355	Chr2:198929967_209645932
ZONG3/YU87-1	kernel width	KW	5.75367	Chr1:233555877_249428926
ZONG3/YU87-1	kernel width	KW	4.48841	Chr2:188367370_192785672
ZONG3/YU87-1	kernel width	KW	2.5429	Chr4:180503991_195011397
ZONG3/YU87-1	kernel width	KW	3.96545	Chr5:197845600_204605827
ZONG3/YU87-1	kernel width	KW	7.5886	Chr9:152088353_155181797
ZONG3/YU87-1	Ear height	EH	5.19435	Chr1:21467062_23618315
ZONG3/YU87-1	Ear height	EH	3.41585	Chr1:25376989_27647570
ZONG3/YU87-1	Ear height	EH	4.72964	Chr1:196589117_198393224
ZONG3/YU87-1	Ear height	EH	12.6211	Chr1:200161821_203947049
ZONG3/YU87-1	Ear height	EH	6.56026	Chr1:208165498_209533217
ZONG3/YU87-1	Ear height	EH	3.33116	Chr2:196221600_199548688
ZONG3/YU87-1	Ear height	EH	4.67535	Chr3:166377572_168481421
ZONG3/YU87-1	Ear height	EH	5.5418	Chr3:169728782_171438379
ZONG3/YU87-1	Ear height	EH	4.44734	Chr3:175761982_178006685
ZONG3/YU87-1	Ear height	EH	3.15309	Chr4:18216271_21667156
ZONG3/YU87-1	Ear height	EH	6.11509	Chr5:194092344_200435300
ZONG3/YU87-1	Ear height	EH	5.9392	Chr5:201762162_203038571
ZONG3/YU87-1	Ear height	EH	3.50706	Chr6:154326722_156397371
ZONG3/YU87-1	Leaf length	LL	5.37242	Chr4:157998574_160568819
ZONG3/YU87-1	Leaf length	LL	4.15418	Chr5:4253688_5325811
ZONG3/YU87-1	Leaf length	LL	3.10749	Chr7:124923381_133139822
ZONG3/YU87-1	Leaf length	LL	6.39088	Chr8:18444597_20080636
ZONG3/YU87-1	Leaf length	LL	4.27362	Chr8:26098680_67728788
ZONG3/YU87-1	Leaf length	LL	3.69381	Chr10:2626657_4666375
ZONG3/YU87-1	Leaf number	LN	3.31379	Chr2:180905881_183688441
ZONG3/YU87-1	Leaf number	LN	3.21824	Chr5:19678031_23657082
ZONG3/YU87-1	Leaf number	LN	7.25733	Chr6:161416279_162189023
ZONG3/YU87-1	Leaf number above ear	LNAE	3.17047	Chr2:18316951_20096220
ZONG3/YU87-1	Leaf number above ear	LNAE	3.85233	Chr3:168481421_171438379
ZONG3/YU87-1	Leaf number above ear	LNAE	4.53637	Chr3:206600663_208617988
ZONG3/YU87-1	Leaf number above ear	LNAE	4.9468	Chr3:209729490_212439775
ZONG3/YU87-1	Leaf number above ear	LNAE	3.96525	Chr5:184287909_185781516
ZONG3/YU87-1	Leaf number above ear	LNAE	5.05972	Chr5:188827375_191087720
ZONG3/YU87-1	Leaf number above ear	LNAE	3.37242	Chr6:154326722_155508945
ZONG3/YU87-1	Leaf number above ear	LNAE	4.71227	Chr6:156215515_157738469
ZONG3/YU87-1	Leaf number above ear	LNAE	3.24213	Chr9:25084222_92676117
ZONG3/YU87-1	Leaf number below ear	LNBE	3.27687	Chr1:379844_2754296
ZONG3/YU87-1	Leaf number below ear	LNBE	5.10315	Chr1:12437531_14927402
ZONG3/YU87-1	Leaf number below ear	LNBE	3.2595	Chr1:21467062_21722308
ZONG3/YU87-1	Leaf number below ear	LNBE	5.0532	Chr4:21667156_31070640
ZONG3/YU87-1	Leaf number below ear	LNBE	3.23996	Chr5:206745001_208431304
ZONG3/YU87-1	Leaf number below ear	LNBE	5.60695	Chr6:166464651_167431973
ZONG3/YU87-1	Leaf number below ear	LNBE	4.31487	Chr6:167862560_167982389
ZONG3/YU87-1	Leaf number below ear	LNBE	4.80999	Chr8:20669778_26098680
ZONG3/YU87-1	Leaf number below ear	LNBE	5.42671	Chr9:89329101_101478451
ZONG3/YU87-1	Leaf width	LW	4.42128	Chr1:1666173_2754296
ZONG3/YU87-1	Leaf width	LW	4.41911	Chr1:3195916_3368705
ZONG3/YU87-1	Leaf width	LW	5.37894	Chr3:170821676_173014257
ZONG3/YU87-1	Leaf width	LW	3.1987	Chr3:175525967_178006685
ZONG3/YU87-1	Leaf width	LW	4.94897	Chr4:21430542_26613664
ZONG3/YU87-1	Leaf width	LW	3.60261	Chr5:5289919_6618795
ZONG3/YU87-1	Leaf width	LW	3.4354	Chr5:190244324_192134899
ZONG3/YU87-1	Leaf width	LW	4.04343	Chr5:192408872_200435300
ZONG3/YU87-1	Leaf width	LW	3.95657	Chr5:201630584_203038571
ZONG3/YU87-1	Plant height	PH	10.0782	Chr1:201489122_203947049
ZONG3/YU87-1	Plant height	PH	5.33768	Chr1:207391737_209533217
ZONG3/YU87-1	Plant height	PH	4.31053	Chr1:248850101_251387164
ZONG3/YU87-1	Plant height	PH	4	Chr2:190873957_196222212
ZONG3/YU87-1	Plant height	PH	5.60043	Chr3:166663935_168481421
ZONG3/YU87-1	Plant height	PH	3.41585	Chr5:3092850_4423707
ZONG3/YU87-1	Plant height	PH	3.16395	Chr5:6617304_7976971
ZONG3/YU87-1	Plant height	PH	3.19435	Chr5:79209336_95227549
ZONG3/YU87-1	Plant height	PH	5.16395	Chr5:188917817_193557397
ZONG3/YU87-1	Plant height	PH	5.17047	Chr5:197842083_200114137
ZONG3/YU87-1	Plant height	PH	4.63626	Chr6:154326722_156397371
ZONG3/YU87-1	Plant height	PH	4.49511	Chr6:157491057_158450023
ZONG3/YU87-1	Tassel main axis length	TAL	4.22584	Chr1:45780048_52253911
ZONG3/YU87-1	Tassel main axis length	TAL	3.30293	Chr1:283363772_288733543
ZONG3/YU87-1	Tassel main axis length	TAL	3.85668	Chr5:4253688_5105202
ZONG3/YU87-1	Tassel main axis length	TAL	4.56026	Chr5:5105202_6374400
ZONG3/YU87-1	Tassel main axis length	TAL	6.71227	Chr7:121404852_123481399
ZONG3/YU87-1	Tassel main axis length	TAL	4.69273	Chr7:125861581_128851921
ZONG3/YU87-1	Tassel main axis length	TAL	3.42888	Chr8:129386872_134629338
ZONG3/YU87-1	Tassel main axis length	TAL	4.90337	Chr8:139594221_145698761
ZONG3/YU87-1	Tassel main axis length	TAL	4.18024	Chr8:143564471_149193811
ZONG3/YU87-1	Tassel branch number	TBN	6.67535	Chr3:117256740_122730400
ZONG3/YU87-1	Tassel branch number	TBN	8.58198	Chr3:136334186_148290971
ZONG3/YU87-1	Tassel branch number	TBN	5.27253	Chr3:154661620_158780814
ZONG3/YU87-1	Tassel branch number	TBN	3.35288	Chr5:7526121_7976971
ZONG3/YU87-1	Tassel branch number	TBN	4.95548	Chr5:10009468_11877562
ZONG3/YU87-1	Tassel branch number	TBN	3.81759	Chr7:107841613_117364240
ZONG3/YU87-1	Leaf angle of upper ear	ULA	4.89685	Chr1:34936603_36513650
ZONG3/YU87-1	Leaf angle of upper ear	ULA	5.21607	Chr1:88340162_94485751
ZONG3/YU87-1	Leaf angle of upper ear	ULA	4.36916	Chr1:161614964_169427313
ZONG3/YU87-1	Leaf angle of upper ear	ULA	3.60261	Chr2:232461062_232650940
ZONG3/YU87-1	Leaf angle of upper ear	ULA	3.84148	Chr2:232965816_234408960
ZONG3/YU87-1	Leaf angle of upper ear	ULA	3.9088	Chr5:7139693_7267543
ZONG3/YU87-1	Leaf angle of upper ear	ULA	3.46145	Chr5:7359208_10091198
ZONG3/YU87-1	Leaf angle of upper ear	ULA	3.16178	Chr5:209002264_210691247
ZONG3/YU87-1	Leaf angle of upper ear	ULA	4.34093	Chr6:162288778_164140593
