# Supplementary material for: Intraspecific variation of residual heterozygosity and its utility for quantitative genetic studies in maize
Source: BMC Plant Biol. 2018 Apr 19;18:66. doi: 10.1186/s12870-018-1287-4 (PMC5909218; doi:10.1186/s12870-018-1287-4)
Supplement: Supplementary file 7 — Table S1. Allele segregation distortion and recombination in hotspot regions. (XLSX 20 kb) [file 12870_2018_1287_MOESM7_ESM.xlsx]

## Sheet: Table S1
Table S1. Allele segregation distortion and recombination in hotspot regions
Hotspot	Population	Position(Mb)	Allele frequenciesa	Segregation distortionb	Recombinationc
					Heter/Homo	P value
Hot1	DE3/BY815	Chr5:81-89	0.40/0.60	0.0056	0.25/0.05	0.00304561
Hot2	K22/BY815	Chr5:182-197	0.32/0.68	4.41e-07	1.1/0.12	3.39101e-13
Hot3	K22/BY815	Chr5:204-211	0.33/0.67	1.41e-06	1.6/0.4	1.06577e-17
Hot4	K22/CI7	Chr4:174-181	0.51/0.48	0.82	1.9/0.23	5.38628e-26
Hot5	KUI3/SC55	Chr1:246-251	0.51/0.48	0.7	0.82/0.08	1.75715e-14
Hot6	YU87-1/BK	Chr1:221-227	0.63/0.37	0.00214	2.2/0.1	3.93184e-19
Hot7	ZHENG58/SK	Chr6:136-144	0.50/0.50	1	2.0/0.16	2.65632e-31
a The frequencies of two alleles from the female and male parents in RH hotspots, respectively.
b The significance of chi-square test that declares the probability whether the observed frequencies were same with the expected frequencies.
c The difference of the recombination events between homozygotes and heterozygotes in hotspot regions. The values before and after slash indicate average recombinantion rate per line in heterozgotes and homozygotes, respectively. The p value is estimated based on t test.
