# Supplementary material for: Intraspecific variation of residual heterozygosity and its utility for quantitative genetic studies in maize
Source: BMC Plant Biol. 2018 Apr 19;18:66. doi: 10.1186/s12870-018-1287-4 (PMC5909218; doi:10.1186/s12870-018-1287-4)
Supplement: Supplementary file 8 — Table S2. Details of allele segregation distortion in 4 hotspot regions. (XLSX 35 kb) [file 12870_2018_1287_MOESM8_ESM.xlsx]

## Sheet: Table S2
Table S2. Details of allele segregation distortion in 4 hotspot regions
Hotspot	Positiona	Marker	Physical_coordinate	Freq_female	Freq_male	Segregation distortion
Hot1: Chr5:81-89 (Mb)	Upstream	SYN29536	chr5:79125976	0.418421	0.581579	Male
		SYN29539	chr5:79369230	0.418421	0.581579	Male
		SYN29538	chr5:79612484	0.418421	0.581579	Male
		PZE-105073645	chr5:79855738	0.418421	0.581579	Male
		PZE-105073770	chr5:80098992	0.418421	0.581579	Male
		PZE-105073786	chr5:80342246	0.418421	0.581579	Male
		PZE-105073590	chr5:80585500	0.418421	0.581579	Male
		PZE-105074076	chr5:80828757	0.413158	0.586842	Male
	Internal	PZE-105074283	chr5:81087158	0.413158	0.586842	Male
		PUT-163a-60356346-2798	chr5:81267278	0.413158	0.586842	Male
		PUT-163a-60356346-2799	chr5:81267320	0.413158	0.586842	Male
		PZE-105074389	chr5:81455347	0.413158	0.586842	Male
		PZE-105074487	chr5:81794957	0.407895	0.592105	Male
		PZE-105074488	chr5:81794980	0.407895	0.592105	Male
		PZE-105074605	chr5:81862959	0.402632	0.597368	Male
		PUT-163a-71766852-3520	chr5:81950627	0.402632	0.597368	Male
		PZE-105074735	chr5:82239640	0.402632	0.597368	Male
		PZE-105074740	chr5:82240730	0.402632	0.597368	Male
		PZE-105074812	chr5:82423625	0.402632	0.597368	Male
		PZE-105074873	chr5:82427880	0.402632	0.597368	Male
		PZE-105074876	chr5:82428339	0.402632	0.597368	Male
		PZE-105074907	chr5:82444266	0.402632	0.597368	Male
		PZE-105075006	chr5:82554735	0.402632	0.597368	Male
		PZE-105075020	chr5:82561064	0.402632	0.597368	Male
		PZE-105075094	chr5:82762698	0.405263	0.594737	Male
		PZE-105075111	chr5:82881987	0.405263	0.594737	Male
		PZE-105075119	chr5:82883216	0.405263	0.594737	Male
		PZE-105075261	chr5:82952927	0.405263	0.594737	Male
		PZE-105075220	chr5:82954843	0.405263	0.594737	Male
		PZE-105075207	chr5:82955415	0.405263	0.594737	Male
		PZE-105075490	chr5:83277611	0.405263	0.594737	Male
		PZE-105075502	chr5:83278003	0.405263	0.594737	Male
		PZE-105075570	chr5:83398133	0.405263	0.594737	Male
		PZE-105075590	chr5:83403397	0.405263	0.594737	Male
		PZE-105075756	chr5:83745705	0.405263	0.594737	Male
		PZE-105075938	chr5:83856405	0.405263	0.594737	Male
		PZB02425.3	chr5:83860601	0.405263	0.594737	Male
		SYN8956	chr5:83860682	0.405263	0.594737	Male
		SYN8964	chr5:83861161	0.405263	0.594737	Male
		SYN8966	chr5:83861361	0.405263	0.594737	Male
		PZE-105075954	chr5:83979988	0.402632	0.597368	Male
		PZE-105076131	chr5:84134693	0.397368	0.602632	Male
		PZE-105076159	chr5:84248571	0.397368	0.602632	Male
		SYN12474	chr5:84251284	0.397368	0.602632	Male
		PZE-105076197	chr5:84345125	0.397368	0.602632	Male
		PZE-105076207	chr5:84345473	0.397368	0.602632	Male
		SYN16846	chr5:84841218	0.397368	0.602632	Male
		PZE-105076845	chr5:85722707	0.397368	0.602632	Male
		PZE-105076850	chr5:85740267	0.397368	0.602632	Male
		PZE-105076851	chr5:85740416	0.397368	0.602632	Male
		PZE-105077097	chr5:86074618	0.389474	0.610526	Male
		PZE-105077109	chr5:86143960	0.389474	0.610526	Male
		PZE-105077111	chr5:86144486	0.389474	0.610526	Male
		PZE-105077112	chr5:86144859	0.389474	0.610526	Male
		PZE-105077115	chr5:86144961	0.389474	0.610526	Male
		PZE-105077116	chr5:86145618	0.389474	0.610526	Male
		PZE-105077117	chr5:86145926	0.389474	0.610526	Male
		PZE-105077120	chr5:86146697	0.389474	0.610526	Male
		PZE-105077169	chr5:86190636	0.389474	0.610526	Male
		PZE-105077348	chr5:86846517	0.389474	0.610526	Male
		PZE-105077385	chr5:86862759	0.389474	0.610526	Male
		PZE-105077423	chr5:87015108	0.389474	0.610526	Male
		PZE-105077430	chr5:87015303	0.389474	0.610526	Male
		PZE-105077456	chr5:87091033	0.389474	0.610526	Male
		PZE-105077511	chr5:87109462	0.389474	0.610526	Male
		PZE-105077796	chr5:87721218	0.389474	0.610526	Male
		PZE-105077955	chr5:87926129	0.389474	0.610526	Male
		PZE-105077956	chr5:87926190	0.389474	0.610526	Male
		PZE-105078059	chr5:88046716	0.389474	0.610526	Male
		SYN26149	chr5:88047656	0.389474	0.610526	Male
		SYN13552	chr5:88560534	0.389474	0.610526	Male
		PUT-163a-78088608-4213	chr5:88658938	0.389474	0.610526	Male
		PUT-163a-78088608-4215	chr5:88659012	0.389474	0.610526	Male
		PZE-105078418	chr5:88889453	0.365789	0.634211	Male
	Downstream	PZE-105078447	chr5:89003905	0.373684	0.626316	Male
		PZE-105078491	chr5:89152424	0.373684	0.626316	Male
		PZA03049.23	chr5:89317871	0.373684	0.626316	Male
		PZE-105078623	chr5:89319151	0.373684	0.626316	Male
		PZE-105078625	chr5:89319297	0.373684	0.626316	Male
		PZE-105078626	chr5:89319743	0.373684	0.626316	Male
		PZE-105078723	chr5:89451702	0.373684	0.626316	Male
		PZE-105078807	chr5:89710041	0.373684	0.626316	Male
		PZE-105078836	chr5:89714267	0.373684	0.626316	Male
		PZE-105078919	chr5:89724106	0.373684	0.626316	Male
		PZE-105078924	chr5:89726267	0.373684	0.626316	Male
Hot2: Chr5:182-197(Mb)	Upstream	PZE-105123697	chr5:180440398	0.290155	0.709845	Male
		PZA02633.4	chr5:180737094	0.290155	0.709845	Male
		PUT-163a-76285192-3869	chr5:180908047	0.290155	0.709845	Male
		PZE-105124202	chr5:181014434	0.279793	0.720207	Male
		SYN15525	chr5:181213990	0.279793	0.720207	Male
		SYN15524	chr5:181216887	0.279793	0.720207	Male
		SYN8745	chr5:181390881	0.279793	0.720207	Male
		SYN8748	chr5:181397168	0.279793	0.720207	Male
		PZA03774.1	chr5:181588954	0.279793	0.720207	Male
		PZE-105124637	chr5:181589862	0.279793	0.720207	Male
		SYN1324	chr5:181646355	0.279793	0.720207	Male
		SYN1329	chr5:181647267	0.279793	0.720207	Male
		SYN20650	chr5:181831805	0.279793	0.720207	Male
		SYN20647	chr5:181834502	0.279793	0.720207	Male
		SYN20646	chr5:181835686	0.279793	0.720207	Male
		ZM013604-0230	chr5:181838030	0.279793	0.720207	Male
		SYN20653	chr5:181838267	0.279793	0.720207	Male
		SYN20648	chr5:181839363	0.279793	0.720207	Male
		SYN20654	chr5:181887562	0.279793	0.720207	Male
		SYN20655	chr5:181888644	0.279793	0.720207	Male
		SYN20659	chr5:181889128	0.279793	0.720207	Male
		SYN20663	chr5:181889176	0.279793	0.720207	Male
		SYN20651	chr5:181889242	0.279793	0.720207	Male
	Internal	PZE-105125294	chr5:182449952	0.284974	0.715026	Male
		SYN15126	chr5:182456211	0.284974	0.715026	Male
		SYN15130	chr5:182456293	0.284974	0.715026	Male
		SYN15131	chr5:182459447	0.284974	0.715026	Male
		SYN15134	chr5:182460307	0.284974	0.715026	Male
		PZE-105125373	chr5:182540145	0.284974	0.715026	Male
		SYN15125	chr5:182542199	0.284974	0.715026	Male
		PZE-105125393	chr5:182576479	0.284974	0.715026	Male
		PZE-105125444	chr5:182584625	0.284974	0.715026	Male
		PZE-105125595	chr5:182760412	0.284974	0.715026	Male
		SYN1146	chr5:183149204	0.290155	0.709845	Male
		PUT-163a-60342347-2445	chr5:183319499	0.290155	0.709845	Male
		PUT-163a-29544284-1772	chr5:183319575	0.290155	0.709845	Male
		PUT-163a-29544284-1768	chr5:183319662	0.290155	0.709845	Male
		PUT-163a-29544284-1773	chr5:183319751	0.290155	0.709845	Male
		PUT-163a-149076210-846	chr5:183321037	0.290155	0.709845	Male
		ZM006073-0964	chr5:184087133	0.303109	0.696891	Male
		PZE-105126961	chr5:184157416	0.303109	0.696891	Male
		PZE-105127053	chr5:184223982	0.300518	0.699482	Male
		PZE-105127132	chr5:184234139	0.300518	0.699482	Male
		PZE-105127327	chr5:184347551	0.305699	0.694301	Male
		PZE-105127386	chr5:184353254	0.305699	0.694301	Male
		PZE-105127434	chr5:184431515	0.305699	0.694301	Male
		PZE-105127476	chr5:184433615	0.305699	0.694301	Male
		PZE-105127504	chr5:184448878	0.305699	0.694301	Male
		PZE-105127547	chr5:184471468	0.305699	0.694301	Male
		ZM013681-0398	chr5:184490325	0.305699	0.694301	Male
		PZE-105127666	chr5:184693822	0.305699	0.694301	Male
		PZE-105127674	chr5:184701046	0.305699	0.694301	Male
		PZE-105127675	chr5:184701097	0.305699	0.694301	Male
		PZE-105127830	chr5:185289136	0.305699	0.694301	Male
		PZB02033.1	chr5:185414303	0.305699	0.694301	Male
		PUT-163a-5777302-2314	chr5:185448035	0.305699	0.694301	Male
		PZE-105127960	chr5:185448519	0.305699	0.694301	Male
		PZE-105128311	chr5:185616880	0.30829	0.69171	Male
		PZE-105128588	chr5:185659837	0.310881	0.689119	Male
		PZE-105129197	chr5:186504672	0.305699	0.694301	Male
		PZE-105129202	chr5:186505139	0.305699	0.694301	Male
		PZE-105129247	chr5:186507337	0.305699	0.694301	Male
		PZE-105129279	chr5:186509183	0.305699	0.694301	Male
		PZE-105129375	chr5:186676883	0.305699	0.694301	Male
		PZE-105129422	chr5:186680003	0.310881	0.689119	Male
		PZE-105129581	chr5:186736100	0.310881	0.689119	Male
		PZE-105129694	chr5:186832399	0.310881	0.689119	Male
		PZE-105129717	chr5:186833242	0.310881	0.689119	Male
		PZE-105129799	chr5:186840719	0.310881	0.689119	Male
		PZE-105129843	chr5:186875959	0.310881	0.689119	Male
		PZE-105129857	chr5:186876984	0.310881	0.689119	Male
		PZE-105130322	chr5:186965004	0.313472	0.686528	Male
		PZE-105130516	chr5:187015106	0.313472	0.686528	Male
		PZE-105130539	chr5:187022148	0.313472	0.686528	Male
		PZE-105130746	chr5:187470909	0.313472	0.686528	Male
		PZE-105130777	chr5:187497887	0.313472	0.686528	Male
		PZE-105130786	chr5:187569950	0.313472	0.686528	Male
		PZE-105130788	chr5:187570391	0.313472	0.686528	Male
		PZE-105130792	chr5:187571328	0.313472	0.686528	Male
		PZE-105130799	chr5:187572309	0.313472	0.686528	Male
		PZE-105130800	chr5:187572334	0.313472	0.686528	Male
		PZE-105130823	chr5:187658800	0.313472	0.686528	Male
		PZE-105130831	chr5:187661235	0.313472	0.686528	Male
		PZE-105130833	chr5:187662469	0.313472	0.686528	Male
		PZE-105130870	chr5:187805920	0.313472	0.686528	Male
		PZE-105130871	chr5:187807935	0.313472	0.686528	Male
		PZE-105130893	chr5:187810548	0.313472	0.686528	Male
		PZE-105130917	chr5:187848427	0.316062	0.683938	Male
		PZE-105130924	chr5:187849151	0.316062	0.683938	Male
		PZE-105131031	chr5:188105179	0.316062	0.683938	Male
		PZE-105131221	chr5:188458270	0.316062	0.683938	Male
		SYNGENTA6857	chr5:188459078	0.316062	0.683938	Male
		SYN16488	chr5:188463119	0.316062	0.683938	Male
		SYN16483	chr5:188464919	0.316062	0.683938	Male
		SYN16496	chr5:188466798	0.316062	0.683938	Male
		SYN16484	chr5:188467017	0.316062	0.683938	Male
		PZE-105131333	chr5:188477751	0.316062	0.683938	Male
		SYN10270	chr5:188660453	0.316062	0.683938	Male
		SYN35847	chr5:188827375	0.313472	0.686528	Male
		PZE-105129926	chr5:188994395	0.310881	0.689119	Male
		PZE-105129927	chr5:189161415	0.310881	0.689119	Male
		PZE-105133416	chr5:189328435	0.316062	0.683938	Male
		PZE-105133858	chr5:189495455	0.318653	0.681347	Male
		PUT-163a-16926285-1144	chr5:189662475	0.318653	0.681347	Male
		PZE-105133893	chr5:189829495	0.318653	0.681347	Male
		SYN36330	chr5:189996515	0.318653	0.681347	Male
		SYN36334	chr5:190163535	0.318653	0.681347	Male
		PZE-105134147	chr5:190330555	0.318653	0.681347	Male
		PZE-105134157	chr5:190497575	0.318653	0.681347	Male
		SYN14521	chr5:190664595	0.318653	0.681347	Male
		SYN14522	chr5:190831615	0.318653	0.681347	Male
		PZE-105134292	chr5:190998635	0.318653	0.681347	Male
		SYN14526	chr5:191165655	0.318653	0.681347	Male
		PZE-105134385	chr5:191332675	0.318653	0.681347	Male
		PZE-105134476	chr5:191499695	0.318653	0.681347	Male
		PZE-105134487	chr5:191666715	0.318653	0.681347	Male
		PZE-105134501	chr5:191833735	0.318653	0.681347	Male
		PZE-105134644	chr5:192000755	0.313472	0.686528	Male
		PZE-105134617	chr5:192167775	0.313472	0.686528	Male
		SYN8338	chr5:192334795	0.313472	0.686528	Male
		SYN38255	chr5:192501815	0.316062	0.683938	Male
		SYN30405	chr5:192668835	0.313472	0.686528	Male
		SYN30406	chr5:192835855	0.313472	0.686528	Male
		SYN30409	chr5:193002875	0.313472	0.686528	Male
		PZE-105136017	chr5:193169895	0.313472	0.686528	Male
		PZE-105136175	chr5:193336915	0.313472	0.686528	Male
		SYN33025	chr5:193503935	0.313472	0.686528	Male
		PZE-105136373	chr5:193670955	0.313472	0.686528	Male
		PUT-163a-148964320-612	chr5:193837975	0.313472	0.686528	Male
		PZE-105136417	chr5:194004995	0.313472	0.686528	Male
		SYN34063	chr5:194172015	0.354922	0.645078	Male
		PZE-105137112	chr5:194339035	0.323834	0.676166	Male
		PUT-163a-16918459-994	chr5:194506055	0.323834	0.676166	Male
		PUT-163a-16918459-996	chr5:194673075	0.323834	0.676166	Male
		SYN1851	chr5:194840095	0.323834	0.676166	Male
		PZE-105139364	chr5:195007115	0.323834	0.676166	Male
		PZE-105140112	chr5:195174135	0.326425	0.673575	Male
		SYN32731	chr5:195341155	0.323834	0.676166	Male
		SYN32730	chr5:195508175	0.323834	0.676166	Male
		PZE-105141048	chr5:195675181	0.323834	0.676166	Male
		PZE-105141233	chr5:195907116	0.323834	0.676166	Male
		PZE-105141327	chr5:196028622	0.323834	0.676166	Male
		PZE-105141478	chr5:196104531	0.323834	0.676166	Male
		PZE-105141477	chr5:196104568	0.323834	0.676166	Male
		PZE-105141465	chr5:196106672	0.323834	0.676166	Male
		PZE-105141540	chr5:196145254	0.323834	0.676166	Male
		SYN31100	chr5:196177615	0.323834	0.676166	Male
		SYN31104	chr5:196177860	0.323834	0.676166	Male
		PZE-105142195	chr5:196554418	0.323834	0.676166	Male
		PZE-105142231	chr5:196584342	0.334197	0.665803	Male
		PZE-105142315	chr5:196672280	0.305699	0.694301	Male
	Downstream	PZE-105144969	chr5:198790554	0.305699	0.694301	Male
		PZE-105145021	chr5:198788722	0.305699	0.694301	Male
Hot3: Chr5:204-211 (Mb)	Upstream	SYN14918	chr5:203040237	0.316062	0.683938	Male
		SYN22059	chr5:203210846	0.318653	0.681347	Male
		SYN22060	chr5:203211370	0.318653	0.681347	Male
		PZE-105152167	chr5:203307547	0.318653	0.681347	Male
		PZE-105152260	chr5:203314879	0.318653	0.681347	Male
		PZE-105152264	chr5:203315551	0.318653	0.681347	Male
		PZE-105152401	chr5:203398234	0.318653	0.681347	Male
		PZE-105152305	chr5:203405146	0.323834	0.676166	Male
		PZE-105152300	chr5:203405835	0.323834	0.676166	Male
		PZE-105152296	chr5:203407056	0.323834	0.676166	Male
		SYN24779	chr5:203630893	0.323834	0.676166	Male
		SYN24777	chr5:203648499	0.323834	0.676166	Male
		PZE-105152739	chr5:203674211	0.323834	0.676166	Male
		SYN24655	chr5:203679327	0.323834	0.676166	Male
		SYN24656	chr5:203683385	0.323834	0.676166	Male
		SYN24654	chr5:203684729	0.321244	0.678756	Male
		SYN24650	chr5:203803539	0.318653	0.681347	Male
		SYN24659	chr5:203804013	0.318653	0.681347	Male
		SYN24660	chr5:203804069	0.318653	0.681347	Male
		SYN14992	chr5:203817854	0.318653	0.681347	Male
		SYN15001	chr5:203819642	0.318653	0.681347	Male
		SYN14995	chr5:203820889	0.318653	0.681347	Male
		SYN14997	chr5:203822551	0.318653	0.681347	Male
		SYN15000	chr5:203822603	0.318653	0.681347	Male
		SYN14993	chr5:203935339	0.318653	0.681347	Male
	Internal	SYN14998	chr5:204006499	0.318653	0.681347	Male
		SYN21728	chr5:204020943	0.318653	0.681347	Male
		SYN21716	chr5:204087098	0.318653	0.681347	Male
		SYN21717	chr5:204089470	0.318653	0.681347	Male
		PUT-163a-16925044-1085	chr5:204089662	0.318653	0.681347	Male
		SYN21720	chr5:204098418	0.318653	0.681347	Male
		SYN21802	chr5:204174968	0.323834	0.676166	Male
		SYN21804	chr5:204181508	0.323834	0.676166	Male
		PUT-163a-30052323-1861	chr5:204193963	0.323834	0.676166	Male
		SYN21800	chr5:204194288	0.323834	0.676166	Male
		SYN32226	chr5:204230467	0.329016	0.670984	Male
		PZE-105154006	chr5:204384160	0.331606	0.668394	Male
		PZE-105154136	chr5:204390033	0.331606	0.668394	Male
		PZE-105154147	chr5:204425692	0.331606	0.668394	Male
		SYN1884	chr5:204518721	0.329016	0.670984	Male
		SYN1883	chr5:204518722	0.329016	0.670984	Male
		SYN1872	chr5:204518861	0.329016	0.670984	Male
		SYN1873	chr5:204519681	0.329016	0.670984	Male
		SYN1879	chr5:204589957	0.329016	0.670984	Male
		PZE-105154592	chr5:204622958	0.329016	0.670984	Male
		PZE-105154599	chr5:204655959	0.329016	0.670984	Male
		PZE-105154616	chr5:204688960	0.329016	0.670984	Male
		PZE-105154589	chr5:204721961	0.329016	0.670984	Male
		SYN7962	chr5:204754962	0.331606	0.668394	Male
		PUT-163a-149088205-888	chr5:204822022	0.326425	0.673575	Male
		SYN7969	chr5:204822582	0.326425	0.673575	Male
		PZE-105156016	chr5:205368137	0.339378	0.660622	Male
		PZE-105156438	chr5:205503792	0.34456	0.65544	Male
		PZE-105156596	chr5:205536334	0.34456	0.65544	Male
		PZE-105156902	chr5:205565899	0.341969	0.658031	Male
		PZE-105157516	chr5:205833315	0.334197	0.665803	Male
		PZE-105157560	chr5:205839245	0.334197	0.665803	Male
		PZE-105157658	chr5:205926387	0.334197	0.665803	Male
		PUT-163a-148940529-435	chr5:206015849	0.334197	0.665803	Male
		PZE-105158503	chr5:206272652	0.334197	0.665803	Male
		PZE-105158821	chr5:206568141	0.329016	0.670984	Male
		PZE-105158836	chr5:206572667	0.329016	0.670984	Male
		PZE-105158958	chr5:206614618	0.321244	0.678756	Male
		PZE-105158959	chr5:206614663	0.321244	0.678756	Male
		PZE-105158980	chr5:206617605	0.321244	0.678756	Male
		PZE-105159055	chr5:206626924	0.321244	0.678756	Male
		PZE-105159062	chr5:206630305	0.321244	0.678756	Male
		PZE-105159063	chr5:206630428	0.321244	0.678756	Male
		PZE-105159327	chr5:206745001	0.321244	0.678756	Male
		SYNGENTA13993	chr5:206852004	0.321244	0.678756	Male
		PZE-105160752	chr5:207511788	0.326425	0.673575	Male
		PZE-105160758	chr5:207512155	0.326425	0.673575	Male
		PZE-105160779	chr5:207514071	0.323834	0.676166	Male
		PZE-105160788	chr5:207514452	0.326425	0.673575	Male
		PZE-105161111	chr5:207708155	0.326425	0.673575	Male
		PZE-105161112	chr5:207708202	0.326425	0.673575	Male
		PZE-105161125	chr5:207709637	0.326425	0.673575	Male
		PZE-105162073	chr5:208101492	0.326425	0.673575	Male
		PZE-105162601	chr5:208175090	0.336788	0.663212	Male
		PZE-105163388	chr5:208258228	0.334197	0.665803	Male
		PZE-105163425	chr5:208263077	0.334197	0.665803	Male
		PZE-105163910	chr5:208341612	0.334197	0.665803	Male
		PZA03167.5	chr5:208350299	0.334197	0.665803	Male
		PZE-105163665	chr5:208391725	0.329016	0.670984	Male
		PZE-105163607	chr5:208428683	0.334197	0.665803	Male
		PZE-105163594	chr5:208430805	0.334197	0.665803	Male
		PZE-105165035	chr5:208926808	0.339378	0.660622	Male
		PZE-105165053	chr5:208935009	0.34456	0.65544	Male
		PZE-105165194	chr5:208986749	0.34715	0.65285	Male
		PZE-105165345	chr5:209002264	0.341969	0.658031	Male
		SYNGENTA13567	chr5:209471231	0.341969	0.658031	Male
		SYNGENTA13568	chr5:209471322	0.341969	0.658031	Male
		PZE-105166634	chr5:210022600	0.380829	0.619171	Male
		PZE-105166637	chr5:210022668	0.380829	0.619171	Male
		PZE-105167452	chr5:210517682	0.378238	0.621762	Male
	Downstream	SYN3377	chr5:211440562	0.396373	0.603627	Male
		PZA03335.2	chr5:211666584	0.401554	0.598446	Male
		PZA03339.3	chr5:211666684	0.401554	0.598446	Male
		SYN4379	chr5:211716520	0.409326	0.590674	Male
		PZE-105171048	chr5:211763572	0.411917	0.588083	Male
		SYN22486	chr5:211764413	0.411917	0.588083	Male
		SYN18054	chr5:211939039	0.427461	0.572539	Male
		SYN18055	chr5:211939086	0.427461	0.572539	Male
		SYN18041	chr5:211939303	0.427461	0.572539	Male
		SYN18049	chr5:212028680	0.432642	0.567358	Male
		SYN18050	chr5:212028851	0.432642	0.567358	Male
		SYN18047	chr5:212029424	0.432642	0.567358	Male
		ZM013489-0395	chr5:212097827	0.432642	0.567358	Male
		PZE-105171747	chr5:212164824	0.430052	0.569948	Male
		SYN5748	chr5:212168464	0.430052	0.569948	Male
		PZE-105171774	chr5:212171641	0.430052	0.569948	Male
		SYN5754	chr5:212171879	0.430052	0.569948	Male
		SYN5756	chr5:212171958	0.430052	0.569948	Male
		SYN5752	chr5:212172195	0.430052	0.569948	Male
		SYN5755	chr5:212172211	0.430052	0.569948	Male
		SYN5753	chr5:212172636	0.430052	0.569948	Male
		SYN5747	chr5:212173812	0.430052	0.569948	Male
		PZE-105171924	chr5:212204526	0.430052	0.569948	Male
		SYN22387	chr5:212244335	0.435233	0.564767	Male
		SYN38865	chr5:212311782	0.435233	0.564767	Male
		SYN38868	chr5:212312000	0.435233	0.564767	Male
		SYN38866	chr5:212319875	0.435233	0.564767	Male
		SYN36222	chr5:212376858	0.42487	0.57513	Male
Hot6: Chr1:221-227 (Mb)	Upstream	SYN31629	chr1:219231030	0.647482	0.352518	Female
		SYN29157	chr1:219567896	0.633094	0.366906	Female
		SYN12264	chr1:220098094	0.640288	0.359712	Female
		PZE-101175704	chr1:220098709	0.640288	0.359712	Female
		PZE-101175707	chr1:220100123	0.640288	0.359712	Female
		SYN19846	chr1:220202642	0.640288	0.359712	Female
		SYN19847	chr1:220307577	0.640288	0.359712	Female
		SYN19850	chr1:220337006	0.640288	0.359712	Female
		PZE-101175924	chr1:220373274	0.640288	0.359712	Female
		SYN39308	chr1:220506467	0.640288	0.359712	Female
		SYN39310	chr1:220519579	0.640288	0.359712	Female
		SYN2411	chr1:220711263	0.640288	0.359712	Female
		SYN2412	chr1:220711569	0.640288	0.359712	Female
		SYN2416	chr1:220714817	0.640288	0.359712	Female
		PZE-101176147	chr1:220785740	0.640288	0.359712	Female
		PZE-101176281	chr1:220823938	0.647482	0.352518	Female
		PZE-101176290	chr1:220828000	0.647482	0.352518	Female
		PZE-101176320	chr1:220851654	0.647482	0.352518	Female
		PZE-101176352	chr1:220894166	0.643885	0.356115	Female
		PZE-101176414	chr1:220941618	0.640288	0.359712	Female
		SYNGENTA10384	chr1:220990082	0.640288	0.359712	Female
	Internal	PZE-101176580	chr1:221238842	0.636691	0.363309	Female
		PZE-101176627	chr1:221370027	0.640288	0.359712	Female
		PZE-101176725	chr1:221486177	0.647482	0.352518	Female
		PZE-101176793	chr1:221583998	0.647482	0.352518	Female
		PZE-101176808	chr1:221652292	0.647482	0.352518	Female
		PZE-101176809	chr1:221652869	0.647482	0.352518	Female
		PZE-101176812	chr1:221653186	0.647482	0.352518	Female
		PZE-101176826	chr1:221739382	0.640288	0.359712	Female
		PZE-101176840	chr1:221741401	0.640288	0.359712	Female
		PZE-101176905	chr1:221785673	0.640288	0.359712	Female
		PZE-101177060	chr1:222131465	0.647482	0.352518	Female
		PZE-101177112	chr1:222147146	0.651079	0.348921	Female
		ZM012417-0192	chr1:222155143	0.651079	0.348921	Female
		PZE-101177162	chr1:222170668	0.651079	0.348921	Female
		PZE-101177164	chr1:222171630	0.651079	0.348921	Female
		PZE-101177419	chr1:222398611	0.647482	0.352518	Female
		PZE-101177456	chr1:222399950	0.647482	0.352518	Female
		PZE-101177457	chr1:222399974	0.647482	0.352518	Female
		SYN13006	chr1:222446833	0.643885	0.356115	Female
		PZE-101177728	chr1:222592017	0.640288	0.359712	Female
		PZE-101177765	chr1:222599508	0.640288	0.359712	Female
		PZA03443.1	chr1:222622862	0.640288	0.359712	Female
		PZE-101177794	chr1:222700793	0.643885	0.356115	Female
		PUT-163a-91055993-4744	chr1:222720749	0.643885	0.356115	Female
		PUT-163a-91055993-4743	chr1:222720881	0.643885	0.356115	Female
		PZE-101177834	chr1:222761635	0.647482	0.352518	Female
		PZE-101177833	chr1:222762124	0.647482	0.352518	Female
		PZE-101177832	chr1:222763049	0.647482	0.352518	Female
		PZE-101177822	chr1:222774483	0.647482	0.352518	Female
		PZE-101177876	chr1:222828906	0.647482	0.352518	Female
		PZE-101178005	chr1:222978960	0.647482	0.352518	Female
		PZE-101178583	chr1:223157300	0.643885	0.356115	Female
		PZE-101178467	chr1:223165736	0.636691	0.363309	Female
		PZE-101178267	chr1:223286780	0.615108	0.384892	Female
		PZE-101178411	chr1:223306532	0.615108	0.384892	Female
		PZE-101178330	chr1:223319103	0.611511	0.388489	Female
		PZE-101178205	chr1:223535361	0.633094	0.366906	Female
		PZE-101178204	chr1:223535397	0.633094	0.366906	Female
		PZE-101178598	chr1:223564117	0.633094	0.366906	Female
		PZE-101178657	chr1:223626792	0.625899	0.374101	Female
		PZE-101178662	chr1:223628094	0.625899	0.374101	Female
		PZE-101178735	chr1:223760550	0.625899	0.374101	Female
		PZE-101179823	chr1:224257853	0.622302	0.377698	Female
		PZE-101180308	chr1:224783681	0.629496	0.370504	Female
		PZE-101180375	chr1:224917695	0.629496	0.370504	Female
		PZE-101180531	chr1:225041058	0.622302	0.377698	Female
		SYN21134	chr1:225041422	0.622302	0.377698	Female
		SYN21129	chr1:225041494	0.622302	0.377698	Female
		PZA00658.19	chr1:225130798	0.622302	0.377698	Female
		PZE-101181142	chr1:225584215	0.622302	0.377698	Female
		PZE-101181333	chr1:225655149	0.618705	0.381295	Female
		PZE-101181337	chr1:225656027	0.618705	0.381295	Female
		PZE-101181342	chr1:225658757	0.622302	0.377698	Female
		PZE-101181344	chr1:225683838	0.622302	0.377698	Female
		PUT-163a-71443302-3341	chr1:226136399	0.618705	0.381295	Female
		PZE-101181654	chr1:226174479	0.618705	0.381295	Female
		PZE-101181658	chr1:226174870	0.618705	0.381295	Female
		PZE-101182082	chr1:226317135	0.622302	0.377698	Female
		PZE-101182083	chr1:226317430	0.622302	0.377698	Female
		PZE-101182086	chr1:226318987	0.622302	0.377698	Female
		PZE-101182161	chr1:226539364	0.615108	0.384892	Female
		PZE-101182187	chr1:226563834	0.618705	0.381295	Female
		PZE-101182536	chr1:226941654	0.618705	0.381295	Female
		PZE-101182551	chr1:226961815	0.618705	0.381295	Female
		PZE-101182552	chr1:226962118	0.618705	0.381295	Female
	Downstream	PZE-101182557	chr1:227008640	0.618705	0.381295	Female
		PZE-101182691	chr1:227241293	0.615108	0.384892	Female
		SYN32080	chr1:227253897	0.615108	0.384892	Female
		SYN32079	chr1:227254622	0.615108	0.384892	Female
		PZE-101182733	chr1:227367207	0.618705	0.381295	Female
		PZE-101182760	chr1:227437319	0.615108	0.384892	Female
		PZE-101182771	chr1:227438388	0.615108	0.384892	Female
		SYN29188	chr1:227445732	0.611511	0.388489	Female
		PZE-101182888	chr1:227593314	0.615108	0.384892	Female
		PZE-101182889	chr1:227593940	0.615108	0.384892	Female
		PZE-101182955	chr1:227739101	0.618705	0.381295	Female
		PZE-101182983	chr1:227756826	0.618705	0.381295	Female
		PUT-163a-17930612-1185	chr1:227783143	0.618705	0.381295	Female
		SYN12288	chr1:227783265	0.618705	0.381295	Female
		SYN37173	chr1:227930514	0.618705	0.381295	Female
		SYN37175	chr1:228005834	0.618705	0.381295	Female
		PZE-101183189	chr1:228052296	0.611511	0.388489	Female
		SYN12955	chr1:228195851	0.629496	0.370504	Female
		SYN12957	chr1:228196773	0.629496	0.370504	Female
		SYN12956	chr1:228196997	0.629496	0.370504	Female
		PZE-101184208	chr1:229067257	0.625899	0.374101	Female
a Upstream and downstream indicate the 2Mb region before and after RH hotspot, internal indicates the RH hotspot region.
