# Supplementary material for: Intraspecific variation of residual heterozygosity and its utility for quantitative genetic studies in maize
Source: BMC Plant Biol. 2018 Apr 19;18:66. doi: 10.1186/s12870-018-1287-4 (PMC5909218; doi:10.1186/s12870-018-1287-4)
Supplement: Supplementary file 9 — Table S3. Coverage and depth of the present heterogeneous inbred family line library. (XLSX 20 kb) [file 12870_2018_1287_MOESM9_ESM.xlsx]

## Sheet: Table S3
Table S3. Coverage and depth of the present heterogeneous inbred family lines library
Population	Depth	Coverage
		Chr1	Chr2	Chr3	Chr4	Chr5	Chr6	Chr7	Chr8	Chr9	Chr10	Average
KUI3/SC55	5.9	99.1	100	98.9	96.5	95.8	94	95.9	99.5	92.6	100	97.2
YU87-1/BK	5	91.7	95.9	99.6	98.1	98.8	98.9	99.9	100	98.8	100	98.2
DE3/BY815	6.9	99.7	92	98.8	98.8	97.9	95.8	95.3	97.2	97.3	99.9	97.3
K22/BY815	6.5	99.3	98.5	89.5	96.8	95.1	98.9	99.5	98	99.8	99	97.5
BY815/KUI3	6.7	97.5	98.7	98.5	96	89.8	99	99.3	100	99.2	99.5	97.8
K22/CI7	5	99	99.4	99.3	94.7	99.8	100	99.6	99.6	99.9	99	99
DAN340/K22	5.6	96	99.1	99.4	99.8	92.7	96.5	100	100	99.7	99.8	98.3
KUI3/B77	6	99.4	97.5	98.4	100	100	100	99.3	100	98.4	99.9	99.3
ZHENG58/SK	5.7	97.8	97.1	96.9	99.6	99.8	97.3	84.4	100	99.8	92.3	96.5
B73/BY804	3	96.8	94	90.8	94	93.6	95.1	82.4	98.7	98	98.9	94.2
ZONG3/YU87-1	0.7	36.3	62.8	57.9	50.7	72	75.2	60.3	64.3	92.5	83.8	65.6
MO17/X26-4	4	79.7	99.7	99.9	92.9	99.8	94.1	100	98.7	100	99.7	96.5
