# Supplementary material for: Intraspecific variation of residual heterozygosity and its utility for quantitative genetic studies in maize
Source: BMC Plant Biol. 2018 Apr 19;18:66. doi: 10.1186/s12870-018-1287-4 (PMC5909218; doi:10.1186/s12870-018-1287-4)
Supplement: Supplementary file 10 — Table S4. Empirical resolution for the fine mapping of QTLs using the present HIF library. (XLSX 20 kb) [file 12870_2018_1287_MOESM10_ESM.xlsx]

## Sheet: Table S4
Table S4 Empirical resolution for the fine mapping of QTLs using the present HIF library
Population	QTLsa	Average coverage	Average intervalsb	Resolution (Mb)c
YU87-1/BK	143	0.98(0.62-1)	16.0(1-48)	0.96(0.13-3.51)
DE3/BY815	104	0.98(0.62-1)	12.2(0-48)	0.86(0.19-2.44)
K22/BY815	103	0.97(0.40-1)	13.0(0-39)	2.38(1.50-4.52)
BY815/KUI3	99	0.98(0.44-1)	12.8(1-63)	0.89(0.13-2.70)
K22/CI7	111	0.99(0.85-1)	8.4(0-37)	0.97(0.25-2.52)
DAN340/K22	148	0.99(0.48-1)	12.2(1-47)	1.30(0.23-4.10)
KUI3/B77	105	0.98(0.51-1)	11.0(0-57)	0.89(0.17-2.53)
ZHENG58/SK	139	0.98(0.39-1)	11.8(0-42)	2.72(1.93-4.22)
B73/BY804	107	0.91(0.13-1)	6.5(0-40)	1.07(0.33-2.75)
ZONG3/YU87-1	132	0.60(0-1)	2.3(0-12)	1.38(0.92-2.18)
Average	119	0.94	10.6	1.34
a All the QTL information was collected in previously reported results (as mentioned in text) and unpublished data.
b The average and range of the number of heterogeneous intervals that partially cover the QTL confidence regions.
c The average and range of the physical size of the QTL regions separated by heterogeneous intervals.
