# Supplementary material for: Intraspecific variation of residual heterozygosity and its utility for quantitative genetic studies in maize
Source: BMC Plant Biol. 2018 Apr 19;18:66. doi: 10.1186/s12870-018-1287-4 (PMC5909218; doi:10.1186/s12870-018-1287-4)
Supplement: Supplementary file 11 — Table S5. QTLs in repulsion-phase linkage in pericentromeric regions. (XLSX 20 kb) [file 12870_2018_1287_MOESM11_ESM.xlsx]

## Sheet: Table S5
Table S5. QTLs in repulsion-phase linkage in pericentromeric regions
Traitsa	Chromosome	Pericentromeric region	QTL location (bp)	Additive effects
LW	2	71,637,325-100,178,139	87075669	BY804
LNAE	2	71,637,325-100,178,139	115538535	B73
TAL	5	135,817,962-147,622,510	159303356	B73
KW	5	135,817,962-147,622,510	177996428	BY804
RNPE	7	50,078,806-51,719,118	71400000	B73
KL	7	50,078,806-51,719,118	117802819	BY804
a LW: leaf width; LNAE: leaf number above ear; TAL: tassel axis length; KW: kernel width; RNPE: row number per ear; KL: kernel length.
